# Supplementary material for: Ribosome Profiling Reveals Genome-wide Cellular Translational Regulation upon Heat Stress in Escherichia coli
Source: Genomics Proteomics Bioinformatics. 2017 Oct 12;15(5):324–30. doi: 10.1016/j.gpb.2017.04.005 (PMC5673677; doi:10.1016/j.gpb.2017.04.005)
Supplement: Supplementary Table S2 — Quantification of the fold change at the mRNA and RPF levels for 2939 genes with more than 5 reads mapped [file mmc2.xls]

## Sheet: Sheet
Table S2 Quantification of the fold change at the mRNA and RPF levels for 2939 genes with more than 5 reads mapped
Note: FC, fold change.
Gene ID	Gene name	mRNA_log2FC (45°C/30°C)	RPF_log2FC (45°C/30°C)	Log2FC_TE_v1	P value_v1	30°C_log2TE	45°C_log2TE	Log2FC_TE_v2	P value_v2	Log2FC_TE_final	P value_final	P value adjusted
gene464	maa	0.0567558	5.1016	5.0412	5.23959e-31	-3.0983	1.94654	5.07523	5.12475e-19	5.07523	5.12475e-19	1.50616e-15
gene1073	bssS	0.751581	4.20056	3.44652	1.86373e-22	-1.82093	1.62804	3.46484	6.60226e-16	3.46484	6.60226e-16	9.70202e-13
gene147	fhuA	-1.68387	-6.07218	-4.41861	5.30275e-12	0.753603	-3.63471	-4.42222	1.48855e-11	-4.42222	1.48855e-11	1.45829e-08
gene4127	yjbJ	0.606797	4.93512	4.32082	4.21441e-11	-0.541096	3.78723	4.36252	2.66327e-12	4.32082	4.21441e-11	3.09654e-08
gene2454	yfeA	-1.22054	1.53026	2.74761	1.14229e-16	-3.1961	-0.445295	2.75772	3.37712e-09	2.75772	3.37712e-09	1.98507e-06
gene177	fabZ	-0.568323	-2.37721	-1.81179	9.43622e-10	1.73497	-0.0739129	-1.81157	8.36843e-09	-1.81157	8.36843e-09	4.09914e-06
gene4236	ecnB	0.0361039	2.63505	2.59443	1.55536e-09	-0.226369	2.37258	2.61153	1.19069e-08	2.61153	1.19069e-08	4.9992e-06
gene1006	cspG	-2.32803	-4.26847	-1.94644	1.82244e-09	0.960181	-0.980262	-1.94851	1.47717e-08	-1.94851	1.47717e-08	5.42676e-06
gene3810	pstS	-1.49328	0.281267	1.77254	2.34656e-10	-1.93477	-0.160219	1.77426	2.68704e-07	1.77426	2.68704e-07	8.77469e-05
gene1124	ycfJ	-0.764537	3.00329	3.75827	1.58236e-14	-3.72668	0.0411487	3.80686	3.69891e-07	3.80686	3.69891e-07	0.000101819
gene1898	edd	-2.68473	-4.47612	-1.79893	8.43563e-08	0.705279	-1.08611	-1.80148	4.07266e-07	-1.80148	4.07266e-07	0.000101819
gene3550	yhiI	-1.14438	0.996751	2.13795	3.97882e-11	-2.20183	-0.0606996	2.14455	4.15728e-07	2.14455	4.15728e-07	0.000101819
gene3217	yhbU	0.0855888	-1.87034	-1.96252	8.13691e-08	-0.00483138	-1.96076	-1.96333	1.06211e-06	-1.96333	1.06211e-06	0.000240118
gene1971	fliC	-3.6901	-5.62358	-1.94525	6.53954e-07	1.89257	-0.0409118	-1.94787	1.16045e-06	-1.94787	1.16045e-06	0.000243612
gene3796	purP	-1.46195	-3.79112	-2.3447	5.65066e-07	-0.160983	-2.49015	-2.35122	2.61569e-06	-2.35122	2.61569e-06	0.0005125
gene3221	deaD	-2.14846	-3.89933	-1.75373	3.7816e-06	-0.315881	-2.06675	-1.75364	3.90805e-06	-1.75364	3.90805e-06	0.000717859
gene3855	ilvC	-2.99599	-4.59453	-1.60408	8.40874e-07	0.811336	-0.787209	-1.60584	4.1594e-06	-1.60584	4.1594e-06	0.000719087
gene326	yahA	1.67695	3.60241	1.92292	1.01737e-08	-0.955933	0.969534	1.93901	5.14535e-06	1.93901	5.14535e-06	0.000840121
gene121	gcd	-5.92982	-9.89434	-3.98835	4.69087e-06	0.445125	-3.51941	-3.98843	6.17838e-06	-3.98843	6.17838e-06	0.000955697
gene2992	epd	1.12445	-0.612533	-1.74092	5.75275e-07	-0.912724	-2.64971	-1.73959	1.2601e-05	-1.73959	1.2601e-05	0.00185172
gene1828	yeaJ	0.258396	2.24348	1.97996	2.81429e-07	-0.986005	0.999074	1.99564	1.61492e-05	1.99564	1.61492e-05	0.00223791
gene918	focA	-0.479065	-1.92057	-1.44736	9.25004e-06	1.52219	0.0806877	-1.44541	1.6752e-05	-1.44541	1.6752e-05	0.00223791
gene3429	nirD	1.26309	2.90308	1.63821	1.31352e-07	-0.84557	0.794426	1.64829	1.7726e-05	1.64829	1.7726e-05	0.00226508
gene4267	purA	-1.23248	-2.62552	-1.39492	7.56754e-06	0.461027	-0.932013	-1.39472	2.8812e-05	-1.39472	2.8812e-05	0.00352826
gene4377	fecA	-3.29577	-5.89681	-2.62472	3.08297e-05	0.170793	-2.43025	-2.63328	4.95871e-05	-2.63328	4.95871e-05	0.00582946
gene3477	gntT	-1.68968	-3.2174	-1.5368	2.19792e-05	0.566945	-0.960774	-1.53865	5.92708e-05	-1.53865	5.92708e-05	0.00669988
gene4	yaaX	0.94048	5.25704	4.29379	3.74295e-08	-2.13532	2.18125	4.40335	6.70686e-05	4.40335	6.70686e-05	0.00730054
gene3497	gntK	-3.38903	-5.12788	-1.75766	8.31919e-05	1.69362	-0.0452262	-1.75602	7.20038e-05	-1.75766	8.31919e-05	0.00845026
gene1435	ydbA	-0.686304	1.58296	2.26184	8.22611e-08	-2.77511	-0.50584	2.2805	8.33813e-05	2.2805	8.33813e-05	0.00845026
gene980	hspQ	1.24099	3.28991	2.04498	1.83278e-08	-2.3466	-0.297675	2.06984	0.000106929	2.06984	0.000106929	0.0103982
gene1818	ydjL	0.257703	4.00329	3.72234	2.23172e-07	-1.95089	1.79469	3.82183	0.000109678	3.82183	0.000109678	0.0103982
gene131	panB	0.74604	-0.415632	-1.16317	2.97516e-05	1.00407	-0.157607	-1.16234	0.000130707	-1.16234	0.000130707	0.0120046
gene1370	smrA	1.36053	3.01906	1.65479	5.24526e-06	-0.522054	1.13647	1.67124	0.000140206	1.67124	0.000140206	0.0123354
gene3581	gadX	0.801903	3.47278	2.66022	1.53596e-06	-0.933303	1.73757	2.70979	0.000142703	2.70979	0.000142703	0.0123354
gene404	phoB	-2.32009	-0.0190731	2.29001	2.59735e-06	-2.3	0.00101436	2.29858	0.0001564	2.29858	0.0001564	0.0131331
gene447	ybaV	-0.122731	2.88782	2.99348	8.89665e-07	-1.65818	1.35237	3.0554	0.000175206	3.0554	0.000175206	0.0143037
gene3952	typA	-2.0505	-3.50147	-1.45262	0.000123649	0.100714	-1.35026	-1.45294	0.000213661	-1.45294	0.000213661	0.0169716
gene4261	miaA	1.34582	-0.25974	-1.60985	1.37455e-05	-1.95295	-3.5585	-1.60863	0.000223114	-1.60863	0.000223114	0.017122
gene3721	rph	-0.319237	-1.57413	-1.25855	4.89496e-05	-0.0966802	-1.35158	-1.25912	0.000227206	-1.25912	0.000227206	0.017122
gene1678	mliC	1.5255	4.82641	3.28694	3.03523e-07	-1.35936	1.94156	3.35974	0.000252455	3.35974	0.000252455	0.0183396
gene1657	hdhA	4.14779	5.59307	1.44427	1.84698e-07	0.248115	1.6934	1.45912	0.000255843	1.45912	0.000255843	0.0183396
gene1757	pheM	-0.93198	1.41833	2.3365	0.000307591	1.23552	3.58583	2.3604	3.07059e-05	2.3365	0.000307591	0.021524
gene3831	rbsA	1.97114	0.302855	-1.67404	2.81633e-05	0.194744	-1.47354	-1.6677	0.000344042	-1.6677	0.000344042	0.0230609
gene898	infA	-1.31447	-2.4249	-1.11311	0.000144999	1.64682	0.536389	-1.11328	0.000351149	-1.11328	0.000351149	0.0230609
gene4430	yjiP	0.420817	4.55078	4.09612	2.86725e-06	-2.0399	2.09006	4.2221	0.000353093	4.2221	0.000353093	0.0230609
gene1904	znuA	-1.03649	-2.41961	-1.39448	0.000337154	1.58279	0.19967	-1.39258	0.000368259	-1.39258	0.000368259	0.0235286
gene3322	dusB	-1.02133	-2.20337	-1.18657	0.000137433	-1.3652	-2.54724	-1.18695	0.000393996	-1.18695	0.000393996	0.0242542
gene1292	rluB	-1.9582	-3.08946	-1.13483	0.00014262	0.475619	-0.655648	-1.13604	0.000407533	-1.13604	0.000407533	0.0242542
gene1646	rstA	-0.814868	3.62478	4.39367	1.28318e-06	-3.05217	1.38747	4.54249	0.000412298	4.54249	0.000412298	0.0242542
gene3494	asd	0.767364	-0.383433	-1.15343	0.000100653	0.775487	-0.37531	-1.15172	0.000412627	-1.15172	0.000412627	0.0242542
gene3549	rbbA	-0.583007	1.70495	2.28051	6.37536e-07	-3.37829	-1.09034	2.30396	0.00046146	2.30396	0.00046146	0.0265927
gene3909	metE	0.35696	-1.29661	-1.66498	0.000148161	0.314447	-1.33912	-1.66297	0.000537935	-1.66297	0.000537935	0.0304037
gene968	fabA	-0.537449	-1.62888	-1.09236	0.000206719	0.571828	-0.5196	-1.09211	0.000609698	-1.09211	0.000609698	0.0338095
gene846	yliE	1.69617	4.47278	2.76276	1.19662e-05	-0.538771	2.23784	2.82793	0.000633409	2.82793	0.000633409	0.0344739
gene3373	rpsQ	-1.21959	-2.58133	-1.3629	0.000277834	0.659348	-0.702397	-1.36268	0.000705203	-1.36268	0.000705203	0.037194
gene3705	waaR	-0.926334	1.0074	1.92458	3.67969e-05	-1.22522	0.70851	1.94101	0.000717582	1.94101	0.000717582	0.037194
gene601	entF	-0.0663961	-3.39758	-3.368	0.000188582	-0.689476	-4.02066	-3.4059	0.000748272	-3.4059	0.000748272	0.037194
gene2440	ypdA	-0.33231	-3.60403	-3.32584	0.000248067	-0.0225355	-3.29426	-3.34885	0.000750892	-3.34885	0.000750892	0.037194
gene734	sdhC	-3.88912	-1.59023	2.27532	0.000498137	0.332457	2.63134	2.27962	0.000752282	2.27962	0.000752282	0.037194
gene2978	serA	0.174602	-1.02182	-1.20228	0.000621336	1.74332	0.5469	-1.19969	0.000765887	-1.19969	0.000765887	0.037194
gene1002	gfcA	-1.35713	0.605418	1.95101	6.15674e-05	-1.02503	0.937516	1.96463	0.000778343	1.96463	0.000778343	0.037194
gene3821	atpI	-0.481484	0.829785	1.30836	2.37433e-05	-1.61906	-0.307796	1.31348	0.000796647	1.31348	0.000796647	0.037194
gene4446	tsr	-2.01766	-3.63574	-1.63905	0.0006511	1.05986	-0.558219	-1.63711	0.000797286	-1.63711	0.000797286	0.037194
gene581	nfrB	-0.21196	2.00329	2.20722	2.64554e-06	-2.80677	-0.591512	2.23709	0.000810498	2.23709	0.000810498	0.0372196
gene2725	ygaU	2.08433	3.54748	1.45989	9.53249e-05	0.304175	1.76732	1.47842	0.000878231	1.47842	0.000878231	0.039205
gene1399	ynaA	-0.0500728	8.76768	8.76205	2.54924e-11	-6.21943	2.59843	4.14543	0.000880411	4.14543	0.000880411	0.039205
gene638	cspE	-1.38923	-2.63118	-1.24224	0.000229796	3.63608	2.39413	-1.2435	0.000895737	-1.2435	0.000895737	0.0392921
gene156	mtn	0.367817	-0.686062	-1.05634	0.00027249	0.462185	-0.591694	-1.05501	0.000958833	-1.05501	0.000958833	0.0414413
gene1867	cspC	0.0329353	-0.983942	-1.0177	0.00104899	3.62731	2.61043	-1.01735	0.00102821	-1.0177	0.00104899	0.0434748
gene2355	yfcC	0.17997	-1.38365	-1.5774	0.000437416	0.886695	-0.676921	-1.57339	0.00104946	-1.57339	0.00104946	0.0434748
gene728	abrB	0.596765	-1.037	-1.64786	0.000363814	0.966964	-0.666796	-1.64302	0.00105026	-1.64302	0.00105026	0.0434748
gene593	ybdK	-0.708368	3.47277	4.14689	1.01979e-06	-4.17515	0.00598548	4.28764	0.00109626	4.28764	0.00109626	0.0447487
gene1223	dauA	-1.49235	-3.76753	-2.30442	0.000493132	-0.55694	-2.83213	-2.31768	0.00112903	-2.31768	0.00112903	0.0454552
gene205	dkgB	-1.68344	0.355322	2.03031	1.62197e-05	-3.33184	-1.29307	2.04015	0.00119008	2.04015	0.00119008	0.0472653
gene2841	pyrG	-1.22557	-2.24118	-1.01755	0.000592114	-0.0355883	-1.0512	-1.01755	0.00123714	-1.01755	0.00123714	0.0483167
gene3780	gyrB	-1.17252	-2.17401	-1.00415	0.000486905	-0.175972	-1.17747	-1.00478	0.00124943	-1.00478	0.00124943	0.0483167
gene1760	infC	-0.738138	-1.73573	-1.00172	0.00145245	-2.04256	-3.04015	-1.00021	0.00133027	-1.00172	0.00145245	0.0554384
gene2135	yegP	1.11717	4.76228	3.61214	2.14656e-05	-1.57892	2.06619	3.74447	0.00149123	3.74447	0.00149123	0.056189
gene1601	relB	2.51166	3.59879	1.08561	0.00137681	1.65197	2.7391	1.09466	0.00167681	1.09466	0.00167681	0.0623817
gene3354	zntR	-0.430544	1.02167	1.44502	0.000429308	-0.3252	1.12702	1.45601	0.00178641	1.45601	0.00178641	0.0648422
gene3994	cpxP	3.47751	5.25705	1.77654	2.74622e-07	-1.18873	0.590808	1.8045	0.00178708	1.8045	0.00178708	0.0648422
gene3321	prmA	-1.41762	-2.84504	-1.44519	0.00128732	0.835557	-0.59187	-1.44276	0.00183949	-1.44276	0.00183949	0.06593
gene1363	fnr	-0.941466	0.0641697	1.00391	0.000253845	-0.728692	0.276944	1.00541	0.00186954	1.00541	0.00186954	0.0661997
gene4297	fklB	-0.464706	-1.42405	-0.961644	0.000845628	1.05441	0.0950675	-0.96142	0.00194292	-0.96142	0.00194292	0.0679791
gene3569	slp	1.52855	4.43213	2.88309	4.50699e-05	-0.869976	2.03361	2.97078	0.00205972	2.97078	0.00205972	0.0707601
gene2257	napB	2.66386	4.06367	1.39691	7.43632e-05	-0.128896	1.27091	1.41741	0.00207056	1.41741	0.00207056	0.0707601
gene3359	rpsK	-1.3852	-2.88144	-1.49704	0.00113507	0.609609	-0.886632	-1.49688	0.00210784	-1.49688	0.00210784	0.0712061
gene606	entS	-2.15801	-4.86706	-2.75967	0.00154587	0.610218	-2.09884	-2.76989	0.00217857	-2.76989	0.00217857	0.0727592
gene2503	yffL	0.108256	3.30285	3.15161	0.000608915	-0.856036	2.33856	3.27043	0.00223252	3.27043	0.00223252	0.0737232
gene1357	pgrR	-0.0547683	1.92434	1.96222	0.0022403	0.606089	2.5852	1.99799	0.0023003	1.99799	0.0023003	0.0746432
gene1664	cnu	-0.355752	-1.61998	-1.27637	0.00231117	2.22582	0.961591	-1.27148	0.00205093	-1.27637	0.00231117	0.0746432
gene3766	yidE	0.674912	2.00614	1.32732	0.000190077	-1.09724	0.233985	1.33973	0.00241504	1.33973	0.00241504	0.0771501
gene3611	dppA	-0.329924	1.25555	1.57714	0.000350068	-0.674773	0.910699	1.5931	0.00244821	1.5931	0.00244821	0.0773688
gene1671	rsxE	-2.52487	-5.7195	-3.25402	0.00197975	0.745613	-2.44903	-3.26442	0.00249076	-3.26442	0.00249076	0.0775418
gene2003	yodC	-0.671561	1.75031	2.39708	0.00250646	0.967966	3.38984	2.44266	0.000607027	2.39708	0.00250646	0.0775418
gene2063	plaP	-2.80777	-4.04395	-1.24597	0.0013544	-0.538325	-1.7745	-1.2503	0.00269666	-1.2503	0.00269666	0.082557
gene1975	amyA	0.735136	4.30285	3.54348	3.32731e-07	-3.60832	-0.0406112	3.66774	0.00276494	3.66774	0.00276494	0.0837749
gene3427	tsgA	-1.20942	-2.88037	-1.69197	0.00139497	-0.0671338	-1.73808	-1.69501	0.00282249	-1.69501	0.00282249	0.0846458
gene2034	erfK	1.09355	3.24145	2.13525	6.17476e-05	-1.06839	1.07951	2.18635	0.00297983	2.18635	0.00297983	0.0884618
gene4335	pyrL	1.71731	-1.43411	-3.29348	0.00119104	2.79484	-0.356583	-3.20487	0.00303474	-3.20487	0.00303474	0.0891911
gene4351	idnR	0.324902	3.39032	3.03704	2.64673e-05	-2.18076	0.88465	3.14179	0.00310422	3.14179	0.00310422	0.0896916
gene1950	yecJ	-2.38762	-0.638251	1.73525	0.000627597	-1.10765	0.641719	1.74139	0.00312345	1.74139	0.00312345	0.0896916
gene3067	exbB	-4.30326	-5.61899	-1.33526	0.00314333	2.56279	1.24706	-1.33174	0.00214465	-1.33526	0.00314333	0.0896916
gene4208	dcuB	3.58412	5.44853	1.86113	2.95375e-07	-1.31113	0.553275	1.89515	0.00325531	1.89515	0.00325531	0.0919939
gene225	yafQ	-0.225168	-2.69714	-2.53996	0.00205402	1.559	-0.912977	-2.52219	0.00334087	-2.52219	0.00334087	0.0932345
gene3677	mtlD	1.07191	2.06344	0.990249	0.000643054	-0.116487	0.875037	0.995601	0.00340173	0.995601	0.00340173	0.0932345
gene1516	osmC	1.24876	2.50449	1.25168	0.0022169	0.918086	2.17381	1.26631	0.00340221	1.26631	0.00340221	0.0932345
gene2349	yfbS	-1.06237	-2.56388	-1.51794	0.00165472	-0.093776	-1.59529	-1.52063	0.00342611	-1.52063	0.00342611	0.0932345
gene1868	yobF	0.539669	2.33034	1.77957	0.000492564	-0.378991	1.41167	1.81238	0.00355178	1.81238	0.00355178	0.0957677
gene2491	yfeX	0.759883	-0.112849	-0.87357	0.00146628	0.289823	-0.582909	-0.873244	0.00359709	-0.873244	0.00359709	0.0961077
gene4241	frdC	1.28033	2.33344	1.05155	0.000179939	-1.20359	-0.150482	1.05823	0.00363176	1.05823	0.00363176	0.0961599
gene2369	purF	-0.285475	1.15949	1.43788	0.000410748	-1.26501	0.179959	1.45043	0.00371455	1.45043	0.00371455	0.0974738
gene1700	ydhC	1.10372	-0.0335733	-1.14191	0.00135387	0.670187	-0.467108	-1.13827	0.00379614	-1.13827	0.00379614	0.0984045
gene1140	potA	-1.7816	-3.53003	-1.76386	0.00166161	-1.20894	-2.95737	-1.77911	0.00381698	-1.77911	0.00381698	0.0984045
gene1447	ydcF	1.3166	2.62478	1.30332	0.00139067	0.490612	1.79879	1.32059	0.00387604	1.32059	0.00387604	0.099058
gene1289	yciV	0.231864	-2.7846	-3.05991	0.0010545	-1.00837	-4.02484	-3.09179	0.00396268	-3.09179	0.00396268	0.100325
gene2639	rseA	0.614347	1.57587	0.95946	0.000913498	-0.107068	0.854457	0.963889	0.00402755	0.963889	0.00402755	0.100325
gene2360	folX	0.147985	-1.40764	-1.57667	0.00259645	1.68524	0.129614	-1.56813	0.00404172	-1.56813	0.00404172	0.100325
gene967	rmf	4.34946	5.87271	1.52122	0.000238836	1.80809	3.33135	1.54693	0.00406216	1.54693	0.00406216	0.100325
gene2222	fruK	0.311369	-0.768307	-1.08326	0.00108767	-0.581378	-1.66105	-1.08266	0.00420432	-1.08266	0.00420432	0.102971
gene3491	glgC	3.13214	4.30285	1.16935	3.19651e-05	-0.859536	0.311181	1.18479	0.00429217	1.18479	0.00429217	0.104254
gene209	mltD	-0.465608	0.421249	0.885035	0.00109138	-0.00276132	0.884096	0.887217	0.00439511	0.887217	0.00439511	0.105668
gene2209	cirA	-1.74766	-3.88697	-2.18486	0.00304542	0.715365	-1.42394	-2.18686	0.0044223	-2.18686	0.0044223	0.105668
gene1315	fabI	-0.399486	-1.27815	-0.879351	0.00186959	0.802878	-0.0757893	-0.879855	0.00457855	-0.879855	0.00457855	0.108519
gene2801	rpoS	0.961126	1.83902	0.877245	0.00113142	-0.717429	0.160464	0.878963	0.00463368	0.878963	0.00463368	0.108947
gene3081	mqsR	0.687999	2.59236	1.8901	0.00162662	0.136201	2.04056	1.93167	0.00489258	1.93167	0.00489258	0.114121
gene53	lptD	-0.938019	-0.0763596	0.859669	0.00190576	0.555991	1.41765	0.860938	0.00498253	0.860938	0.00498253	0.115304
gene2595	trmJ	-0.169917	-1.06609	-0.898675	0.00199161	-0.614804	-1.51098	-0.898136	0.00526591	-0.898136	0.00526591	0.12091
gene435	cyoC	-5.81549	-7.57978	-1.78108	0.00471155	0.263956	-1.50034	-1.7886	0.00537623	-1.7886	0.00537623	0.1221
gene337	yahM	0.00268376	3.00329	2.97684	2.41925e-05	-3.45955	-0.458946	3.07399	0.00540082	3.07399	0.00540082	0.1221
gene2453	insL1	0.625712	3.00329	2.36528	1.15692e-05	-3.35936	-0.981781	2.42578	0.00550205	2.42578	0.00550205	0.123439
gene1621	speG	0.210735	1.45813	1.24215	0.00162609	-0.290365	0.957032	1.25342	0.00569948	1.25342	0.00569948	0.1269
gene963	uup	-2.24596	-3.5159	-1.28379	0.00333935	-0.158491	-1.42843	-1.28674	0.00580504	-1.28674	0.00580504	0.128053
gene2598	csiE	3.37569	5.05774	1.67832	5.60638e-06	-1.09237	0.589685	1.71041	0.00585468	1.71041	0.00585468	0.128053
gene2058	sbmC	1.03333	2.43612	1.39728	0.00588198	1.89591	3.2987	1.41369	0.00175866	1.39728	0.00588198	0.128053
gene1829	yeaK	-0.384994	0.804252	1.18256	0.00598066	1.34403	2.53328	1.19149	0.00391729	1.18256	0.00598066	0.129244
gene1065	msyB	1.70762	3.4526	1.73348	0.00496863	1.13002	2.875	1.77616	0.00608964	1.77616	0.00608964	0.130638
gene1359	ynaI	1.30602	2.8692	1.55471	0.000768375	-0.240588	1.32259	1.58452	0.00623911	1.58452	0.00623911	0.132875
gene3286	nanT	4.68473	7.43213	2.74316	1.18555e-12	-2.44566	0.30174	2.79398	0.00642822	2.79398	0.00642822	0.135917
gene739	sucB	0.947736	-0.00285346	-0.953486	0.00201544	0.200007	-0.750583	-0.95105	0.00654189	-0.95105	0.00654189	0.137126
gene1655	uidA	4.32562	6.1294	1.8007	7.84039e-06	0.322667	2.12645	1.83548	0.00664951	1.83548	0.00664951	0.137126
gene1903	mepM	-1.25434	-0.107429	1.14078	0.00225967	-0.56898	0.577926	1.14502	0.00665366	1.14502	0.00665366	0.137126
gene3075	ygiQ	-2.18287	-3.53365	-1.36434	0.00364448	-0.541445	-1.89222	-1.3724	0.00669499	-1.3724	0.00669499	0.137126
gene3002	speA	-1.62945	-2.55583	-0.931799	0.00318501	-0.219862	-1.14624	-0.932853	0.00673831	-0.932853	0.00673831	0.137126
gene411	tgt	-1.20653	-2.15303	-0.951569	0.00306473	0.00457082	-0.94193	-0.951975	0.00676533	-0.951975	0.00676533	0.137126
gene4284	ulaB	2.52955	5.5123	2.95861	0.00411463	0.582533	3.56529	3.06589	0.00685252	3.06589	0.00685252	0.137942
gene390	psiF	-0.395926	2.88782	3.21721	0.007082	-0.0764269	3.20731	3.35984	0.00262592	3.21721	0.007082	0.141592
gene2324	elaA	0.921563	-0.524308	-1.46573	0.00595034	2.54036	1.09449	-1.45225	0.00719403	-1.45225	0.00719403	0.14286
gene187	yaeP	1.71941	2.56875	0.848396	0.0055885	1.29698	2.14631	0.85291	0.00727553	0.85291	0.00727553	0.142969
gene3695	kbl	0.390573	-0.414338	-0.806346	0.00316861	0.233204	-0.571707	-0.805547	0.00729681	-0.805547	0.00729681	0.142969
gene763	nadA	-0.13749	1.62478	1.74976	0.000609607	-1.36359	0.398682	1.77807	0.00738979	1.77807	0.00738979	0.143832
gene2068	yefM	2.38436	1.30285	-1.08642	0.00332396	2.00867	0.927156	-1.07761	0.00751955	-1.07761	0.00751955	0.145284
gene2092	rfbB	-0.505448	-1.42427	-0.922544	0.00339243	0.315571	-0.603254	-0.922656	0.00756327	-0.922656	0.00756327	0.145284
gene873	rlmC	0.0562505	1.52525	1.46191	0.000668429	-1.57822	-0.109226	1.47994	0.00764503	1.47994	0.00764503	0.145901
gene2081	wbbL	-1.82525	-0.685271	1.13184	0.00556695	0.434176	1.57415	1.13528	0.00775996	1.13528	0.00775996	0.147139
gene3273	yhcC	1.24164	-0.112183	-1.36375	0.00229263	0.337464	-1.01636	-1.3564	0.00788952	-1.3564	0.00788952	0.148636
gene847	yliF	-0.0845852	2.01906	2.08405	0.000817773	-1.18236	0.921285	2.13602	0.00812243	2.13602	0.00812243	0.151971
gene4078	hemE	-0.2697	-1.22277	-0.956915	0.00307083	-0.212597	-1.16567	-0.956586	0.00816995	-0.956586	0.00816995	0.151971
gene2803	pcm	1.10295	2.58579	1.47652	0.000296702	-1.78915	-0.306312	1.50277	0.0084175	1.50277	0.0084175	0.155591
gene2158	thiM	-0.591871	-2.97016	-2.42155	0.00385214	-0.29455	-2.67284	-2.44187	0.0085139	-2.44187	0.0085139	0.15639
gene117	speD	-3.41806	-5.21284	-1.82779	0.0075834	0.517232	-1.27755	-1.82769	0.00857989	-1.82769	0.00857989	0.156623
gene2617	glnB	0.238202	-0.710442	-0.954005	0.00564304	1.0993	0.150654	-0.951563	0.00867851	-0.951563	0.00867851	0.157445
gene4303	cpdB	2.47022	3.41266	0.941121	0.00379259	0.867743	1.81018	0.950801	0.00890537	0.950801	0.00890537	0.16057
gene3411	slyD	-0.356999	-1.26712	-0.910674	0.00440308	0.71178	-0.19834	-0.910705	0.00897663	-0.910705	0.00897663	0.160868
gene3347	smf	-0.351477	1.98093	2.30377	0.00104945	-1.38288	0.949518	2.37247	0.00917045	2.37247	0.00917045	0.163345
gene960	zapC	-0.0363675	1.38377	1.4122	0.00105333	-1.46345	-0.0433101	1.42932	0.00929486	1.42932	0.00929486	0.164334
gene810	rhlE	-2.96892	-4.20267	-1.24455	0.00547995	-1.00115	-2.23491	-1.25255	0.0093542	-1.25255	0.0093542	0.164334
gene2323	elaB	2.01882	3.19714	1.17368	0.00336496	0.761567	1.93989	1.19342	0.0093937	1.19342	0.0093937	0.164334
gene3436	frlD	1.71187	4.20974	2.48459	7.14357e-06	-2.70481	-0.206937	2.5706	0.00970088	2.5706	0.00970088	0.168
gene493	cueR	1.19327	2.14179	0.94581	0.0077602	1.02747	1.97599	0.953682	0.0097176	0.953682	0.0097176	0.168
gene3713	mutM	-1.66568	0.302855	1.95357	0.00109282	-2.58528	-0.616743	1.96893	0.00983026	1.96893	0.00983026	0.168954
gene656	leuS	-0.587821	-1.39242	-0.805701	0.00532111	0.317189	-0.48741	-0.805343	0.0100644	-0.805343	0.0100644	0.170863
gene3103	insC1	-0.570424	1.47278	2.01605	0.0101095	1.11164	3.15485	2.05961	0.0040163	2.01605	0.0101095	0.170863
gene4489	rob	-0.447495	0.36135	0.806904	0.00325132	0.00878666	0.817632	0.808652	0.0101157	0.808652	0.0101157	0.170863
gene2459	gltX	-0.634305	-1.41244	-0.779623	0.00493825	0.594825	-0.183306	-0.779447	0.0102444	-0.779447	0.0102444	0.171311
gene4046	btuB	-1.86863	-2.7716	-0.911905	0.0102589	1.61639	0.713409	-0.910369	0.0100891	-0.911905	0.0102589	0.171311
gene2569	guaA	-2.16379	-2.97687	-0.816462	0.00564152	0.0544163	-0.758663	-0.817833	0.0103294	-0.817833	0.0103294	0.171515
gene2294	glpQ	4.45335	5.41277	0.959029	0.000188767	-0.0505504	0.908876	0.971548	0.0108315	0.971548	0.0108315	0.177019
gene3065	yghA	2.64732	5.47277	2.80844	1.66026e-05	-1.39835	1.4271	2.90571	0.010867	2.90571	0.010867	0.177019
gene3779	yidB	1.08922	2.09486	1.00197	0.00937962	1.13002	2.13567	1.01211	0.0109013	1.01211	0.0109013	0.177019
gene2258	napH	2.72292	4.16635	1.44029	1.14447e-05	-2.54458	-1.10114	1.47086	0.0109018	1.47086	0.0109018	0.177019
gene6	yaaJ	0.319976	-1.52722	-1.87815	0.0044141	0.451084	-1.39611	-1.87414	0.0111618	-1.87414	0.0111618	0.180244
gene3364	rpmD	-1.20918	-0.34701	0.861831	0.00344045	-0.00933798	0.852834	0.862376	0.0112594	0.862376	0.0112594	0.180827
gene1880	rsmF	-0.955976	-3.45203	-2.54417	0.00631239	-0.292701	-2.78875	-2.5691	0.0117852	-2.5691	0.0117852	0.188243
gene1439	ydbC	0.0818917	2.39032	2.27846	0.00150739	-1.19744	1.11098	2.35474	0.0118566	2.35474	0.0118566	0.18836
gene2793	mutS	0.420374	-0.441889	-0.865447	0.00456691	-0.0830069	-0.94527	-0.86372	0.0120962	-0.86372	0.0120962	0.189906
gene1050	ycdZ	2.57914	1.79384	-0.78615	0.00389269	0.881558	0.0962622	-0.783436	0.0121039	-0.783436	0.0121039	0.189906
gene3027	nupG	4.4643	5.37798	0.913004	0.000538182	0.809262	1.72295	0.92442	0.0121508	0.92442	0.0121508	0.189906
gene735	sdhD	-3.36843	-0.54514	2.78228	0.00531595	-1.93035	0.892934	2.79975	0.0122866	2.79975	0.0122866	0.189906
gene1111	yceG	-1.15559	-0.0450688	1.10397	0.00465444	-0.625844	0.484677	1.10943	0.0123281	1.10943	0.0123281	0.189906
gene4242	frdB	0.894867	1.70309	0.806837	0.00267916	-0.496854	0.311374	0.810976	0.0123966	0.810976	0.0123966	0.189906
gene3325	yhdU	0.0224081	2.30285	2.24406	0.0124391	0.582535	2.86298	2.32134	0.00804468	2.24406	0.0124391	0.189906
gene1250	narI	0.500456	1.55221	1.04735	0.00530797	-0.0133703	1.03839	1.05743	0.0124709	1.05743	0.0124709	0.189906
gene2864	fucI	2.34836	4.11021	1.75372	0.000157802	-0.987161	0.774689	1.80003	0.0125372	1.80003	0.0125372	0.189932
gene2086	wbbH	-1.9557	-0.533646	1.40718	0.00529612	-0.383663	1.03839	1.41488	0.0128855	1.41488	0.0128855	0.193523
gene414	secF	-0.788027	-1.63702	-0.853129	0.00645371	0.253354	-0.595643	-0.85333	0.0129104	-0.85333	0.0129104	0.193523
gene3368	rpsH	-1.01169	-2.027	-1.01644	0.0129718	-0.453004	-1.46832	-1.0155	0.00940646	-1.01644	0.0129718	0.193523
gene474	apt	-0.902179	-1.77515	-0.878238	0.00654821	0.0687161	-0.804254	-0.877795	0.0133741	-0.877795	0.0133741	0.198517
gene3312	mreB	-0.235022	-1.00873	-0.774317	0.00779071	0.215617	-0.558093	-0.774325	0.0134745	-0.774325	0.0134745	0.198545
gene1914	aspS	-0.724717	-1.47475	-0.751544	0.00742789	0.0900499	-0.659987	-0.751054	0.013511	-0.751054	0.013511	0.198545
gene733	gltA	0.960005	1.77679	0.815077	0.00357962	-0.203835	0.612945	0.820043	0.0137158	0.820043	0.0137158	0.200551
gene3264	hpf	-0.329777	0.87659	1.19772	0.00578217	-0.103023	1.10334	1.20953	0.0139721	1.20953	0.0139721	0.202336
gene436	cyoB	-6.81159	-8.03356	-1.2377	0.0110322	0.196943	-1.02504	-1.24528	0.0139756	-1.24528	0.0139756	0.202336
gene2231	rtn	-0.266645	-2.39758	-2.16535	0.00568695	-0.791026	-2.92196	-2.18487	0.0141186	-2.18487	0.0141186	0.203404
gene3362	secY	-1.08766	-2.40396	-1.31992	0.0143106	-3.13938	-4.45568	-1.31845	3.6031e-05	-1.31992	0.0143106	0.205164
gene1299	ymiA	0.0558329	2.76229	2.66192	0.00137138	-1.80616	0.900291	2.78086	0.0144462	2.78086	0.0144462	0.206104
gene2726	yqaE	1.57236	0.198518	-1.39432	0.0147518	3.64202	2.26817	-1.3739	0.0109522	-1.39432	0.0147518	0.209447
gene3313	csrD	-0.169113	0.887817	1.05194	0.00390601	-0.968976	0.0879528	1.0591	0.0150087	1.0591	0.0150087	0.212071
gene1240	chaB	-0.402544	2.15085	2.50816	0.0151205	0.904463	3.45786	2.59284	0.0036147	2.50816	0.0151205	0.212397
gene4009	rraA	0.158424	-0.576852	-0.737269	0.00758046	0.635205	-0.10007	-0.736472	0.0151763	-0.736472	0.0151763	0.212397
gene4224	cutA	-0.360955	1.21539	1.56215	0.00352797	-0.740286	0.83606	1.58741	0.0152924	1.58741	0.0152924	0.213006
gene919	ycaO	-3.93198	-4.92596	-1.00594	0.0122109	0.76834	-0.225644	-1.0092	0.0154028	-1.0092	0.0154028	0.213533
gene1805	topB	-0.551121	-2.04292	-1.50315	0.00528871	-2.30203	-3.79383	-1.51513	0.0158063	-1.51513	0.0158063	0.217941
gene96	secM	-0.842244	0.131243	0.96963	0.0040316	-1.05538	-0.0818906	0.972943	0.0159761	0.972943	0.0159761	0.217941
gene1296	yciN	0.335836	1.16872	0.831257	0.0159775	2.18284	3.01572	0.834095	0.00801124	0.831257	0.0159775	0.217941
gene2185	osmF	0.566022	2.69517	2.10669	0.00120728	-1.41746	0.711685	2.17659	0.0162129	2.17659	0.0162129	0.217941
gene2492	yfeY	0.712583	1.66041	0.94415	0.00474873	-0.530934	0.416889	0.953234	0.0162248	0.953234	0.0162248	0.217941
gene4358	intB	-1.7734	-0.733982	1.03136	0.00916755	-0.163083	0.876332	1.03537	0.0162754	1.03537	0.0162754	0.217941
gene1227	hemA	-0.671961	0.405216	1.07208	0.00246763	-1.82691	-0.749733	1.07814	0.0162829	1.07814	0.0162829	0.217941
gene2149	gatZ	3.86914	3.10891	-0.760829	0.0053698	0.450729	-0.309501	-0.756698	0.0163787	-0.756698	0.0163787	0.217941
gene3466	envZ	0.647317	-0.849148	-1.5092	0.00426229	-1.44193	-2.9384	-1.50934	0.0163882	-1.50934	0.0163882	0.217941
gene183	ldcC	0.0123656	1.7014	1.6757	0.00137514	-1.91956	-0.230522	1.71061	0.0169424	1.71061	0.0169424	0.223349
gene3375	rplP	-1.06971	-2.14569	-1.07654	0.0169833	-0.283006	-1.35898	-1.07655	0.0129867	-1.07654	0.0169833	0.223349
gene961	ycbX	-1.81074	-3.11218	-1.33065	0.015246	1.32267	0.0212197	-1.32613	0.0170445	-1.32613	0.0170445	0.223349
gene3562	gor	-0.397954	-1.17266	-0.777611	0.00866301	0.284822	-0.489882	-0.776946	0.0171603	-0.776946	0.0171603	0.223349
gene2319	menB	0.277568	-0.490695	-0.770689	0.00937486	0.84467	0.076407	-0.769957	0.0172055	-0.769957	0.0172055	0.223349
gene2932	ygeV	2.40297	4.20974	1.79827	0.000101998	-1.57042	0.236356	1.84969	0.0172554	1.84969	0.0172554	0.223349
gene3937	yihD	1.37778	2.15568	0.776312	0.0158072	1.22084	1.99874	0.781312	0.0173712	0.781312	0.0173712	0.223349
gene1105	fabH	-0.877121	-1.60356	-0.728632	0.00999687	-0.516742	-1.24318	-0.728676	0.0174028	-0.728676	0.0174028	0.223349
gene3496	gntU	-3.64653	-5.15657	-1.5261	0.0130295	-0.911863	-2.42191	-1.53954	0.0174816	-1.53954	0.0174816	0.223385
gene4492	creC	-0.115968	2.30285	2.39525	0.000775731	-2.91996	-0.501143	2.47081	0.0176666	2.47081	0.0176666	0.224771
gene4376	fecB	-0.716247	-2.03699	-1.33869	0.00903629	-0.416997	-1.73775	-1.34077	0.0178604	-1.34077	0.0178604	0.225707
gene4256	queG	0.00141283	-2.2821	-2.32278	0.00691503	-0.794029	-3.07755	-2.34734	0.0178937	-2.34734	0.0178937	0.225707
gene2912	yqeI	1.77327	-0.919535	-2.86001	0.00760535	2.77983	0.0870233	-2.73403	0.0180129	-2.73403	0.0180129	0.226239
gene393	yaiI	-0.570645	-1.9967	-1.45115	0.0111899	0.777894	-0.648167	-1.44886	0.0182206	-1.44886	0.0182206	0.227874
gene2292	inaA	-0.192485	-1.51531	-1.34754	0.0133998	1.5434	0.220582	-1.33895	0.0183306	-1.33895	0.0183306	0.228089
gene2789	hypD	0.743507	-0.562215	-1.31727	0.00571821	-0.714465	-2.02019	-1.31213	0.0184487	-1.31213	0.0184487	0.228089
gene1218	dhaR	-0.501281	1.18738	1.67133	0.00415759	-0.940773	0.747884	1.70172	0.0184852	1.70172	0.0184852	0.228089
gene716	ybfC	1.0051	3.24145	2.20195	0.0185483	0.660537	2.89689	2.29785	0.0151857	2.20195	0.0185483	0.228089
gene1854	yoaC	-0.530963	1.07337	1.58227	0.0187211	0.92924	2.53358	1.6141	0.0155741	1.58227	0.0187211	0.229256
gene2622	purL	-0.50786	-1.56786	-1.07105	0.0102173	-0.0567588	-1.11676	-1.0701	0.0189539	-1.0701	0.0189539	0.231114
gene142	dksA	1.8313	1.10705	-0.724609	0.0107103	0.348545	-0.375705	-0.723835	0.0190301	-0.723835	0.0190301	0.231114
gene2087	glf	-1.35845	-2.10207	-0.747655	0.019225	2.77779	2.03416	-0.746031	0.0154513	-0.747655	0.019225	0.232249
gene1248	narH	-0.70606	0.186445	0.888587	0.0053153	-0.919654	-0.0271494	0.892267	0.0193949	0.892267	0.0193949	0.232249
gene1460	ydcH	2.39168	5.05773	2.64606	5.0233e-05	-1.82774	0.838307	2.75823	0.0194622	2.75823	0.0194622	0.232249
gene1723	sufB	0.481122	-1.69714	-2.24591	0.00921337	1.02956	-1.1487	-2.22845	0.0197013	-2.22845	0.0197013	0.232249
gene4402	nanM	-0.122817	1.65649	1.75212	0.0134648	0.265678	2.04499	1.80339	0.0197041	1.80339	0.0197041	0.232249
gene3250	murA	-0.723889	-1.44806	-0.726907	0.0104865	0.0248574	-0.699312	-0.726373	0.0197303	-0.726373	0.0197303	0.232249
gene913	ycaM	1.71099	4.47277	2.73879	4.68584e-05	-2.77686	-0.015076	2.86383	0.0198504	2.86383	0.0198504	0.232249
gene1102	yceD	-0.138052	-0.881134	-0.744985	0.019872	-1.76704	-2.51012	-0.744185	0.0133388	-0.744985	0.019872	0.232249
gene3542	nikE	1.27571	4.1102	2.8055	0.000105205	-2.95089	-0.116403	2.93126	0.0199079	2.93126	0.0199079	0.232249
gene3556	uspB	2.17719	4.14416	1.9538	0.000378854	-1.06839	0.898577	2.02384	0.020002	2.02384	0.020002	0.232249
gene2178	yehT	0.497938	2.36175	1.84377	0.00259389	-1.06839	0.795418	1.90206	0.0200284	1.90206	0.0200284	0.232249
gene2347	alaA	-0.512314	-1.79401	-1.30151	0.0118666	0.551319	-0.730374	-1.2984	0.0200718	-1.2984	0.0200718	0.232249
gene252	ykfB	0.51066	1.79762	1.27585	0.0204097	1.18137	2.46833	1.29887	0.0183301	1.27585	0.0204097	0.235232
gene2576	hisS	-0.590086	-1.3241	-0.737144	0.0109083	0.172719	-0.561298	-0.736801	0.020621	-0.736801	0.020621	0.236077
gene1594	cspB	-2.56269	-3.37706	-0.823361	0.0186542	1.37124	0.556869	-0.822817	0.0206477	-0.822817	0.0206477	0.236077
gene3966	yihX	1.19243	1.93063	0.736738	0.0208579	1.6385	2.37669	0.74065	0.0181963	0.736738	0.0208579	0.236077
gene910	dmsC	1.74053	3.00329	1.25758	0.0014865	-1.29292	-0.0301617	1.2836	0.0208692	1.2836	0.0208692	0.236077
gene1707	ydhR	-0.653748	0.274565	0.924807	0.00365202	-2.03894	-1.11063	0.928092	0.0208846	0.928092	0.0208846	0.236077
gene1107	fabG	-1.38351	-2.10252	-0.720394	0.0139155	-0.157508	-0.876524	-0.721041	0.0210037	-0.721041	0.0210037	0.236513
gene396	aroM	0.621318	2.05009	1.41767	0.00353997	-0.823662	0.605107	1.44668	0.0211044	1.44668	0.0211044	0.23674
gene2200	preT	5.4751	6.97174	1.49478	3.12934e-06	-0.235627	1.26101	1.5215	0.0214351	1.5215	0.0214351	0.239536
gene916	pflA	0.4288	-0.400334	-0.833472	0.0126582	0.749042	-0.080092	-0.831077	0.0215546	-0.831077	0.0215546	0.239958
gene3162	yqjK	1.75272	-0.282106	-2.0513	0.00312486	-1.91773	-3.95255	-2.04648	0.0221276	-2.04648	0.0221276	0.245407
gene469	acrR	-0.249638	1.25705	1.49294	0.00420442	-1.19882	0.307864	1.51823	0.0223221	1.51823	0.0223221	0.246041
gene3523	rpoH	1.27559	2.15905	0.883669	0.01108	-0.600475	0.282982	0.884408	0.0223522	0.884408	0.0223522	0.246041
gene1532	ydeN	1.77167	4.47277	2.65768	0.00655455	-0.339461	2.36164	2.79961	0.02273	2.79961	0.02273	0.247237
gene1303	pgpB	-0.266636	-1.97725	-1.74258	0.0108434	-0.125102	-1.83572	-1.74631	0.0227647	-1.74631	0.0227647	0.247237
gene2044	insC1	-0.433409	1.68137	2.08587	0.00355826	-1.7333	0.381469	2.14866	0.0227672	2.14866	0.0227672	0.247237
gene4005	glpX	0.306342	-0.494957	-0.804519	0.0107289	0.196856	-0.604444	-0.802951	0.0228649	-0.802951	0.0228649	0.247237
gene3150	alx	-0.708298	-2.18257	-1.49586	0.0110761	-0.882311	-2.35658	-1.50151	0.0228814	-1.50151	0.0228814	0.247237
gene2457	yfeC	1.50823	2.84717	1.33136	0.00277041	-0.6931	0.645842	1.36312	0.0230803	1.36312	0.0230803	0.248472
gene1449	gapC	-0.935003	0.107304	1.03454	0.00931217	-0.73661	0.305696	1.04183	0.0232143	1.04183	0.0232143	0.249003
gene2223	fruB	0.456036	-0.224797	-0.681952	0.0122564	1.03643	0.355599	-0.680824	0.0233846	-0.680824	0.0233846	0.249103
gene1485	curA	1.11139	2.34238	1.22082	0.0179056	0.978019	2.20901	1.24669	0.0234913	1.24669	0.0234913	0.249103
gene1142	roxA	-0.632548	-1.43411	-0.806735	0.013679	0.381341	-0.420223	-0.805652	0.0236189	-0.805652	0.0236189	0.249103
gene3589	yhjG	-0.809366	1.19594	1.98523	0.00255486	-2.92824	-0.922931	2.02415	0.02364	2.02415	0.02364	0.249103
gene50	rsmA	-0.911044	-1.9958	-1.09961	0.0148371	0.11298	-0.971779	-1.09775	0.0236474	-1.09775	0.0236474	0.249103
gene1673	dtpA	-1.29904	-2.0697	-0.776833	0.0182793	1.02311	0.252445	-0.775968	0.0238152	-0.775968	0.0238152	0.249404
gene3583	yhjA	0.92011	2.27686	1.34809	0.00412346	-0.708697	0.648052	1.37585	0.0238789	1.37585	0.0238789	0.249404
gene1687	ydhL	0.763626	3.62478	2.79101	0.007733	-1.02752	1.83364	2.95658	0.0239306	2.95658	0.0239306	0.249404
gene3678	mtlR	0.291035	1.71789	1.41865	0.00160197	-2.78768	-1.36082	1.44375	0.0240611	1.44375	0.0240611	0.249878
gene2424	dsdX	3.2142	10.4595	7.23159	4.13967e-24	-6.06332	1.18215	2.55008	0.0242376	2.55008	0.0242376	0.250825
gene808	ybhG	-0.0225878	0.881868	0.899693	0.0181349	0.575987	1.48044	0.906214	0.0243878	0.906214	0.0243878	0.250951
gene4195	proP	-4.16029	-3.4225	0.7338	0.0136458	-0.336316	0.401483	0.732966	0.0244205	0.732966	0.0244205	0.250951
gene2321	menD	-0.162806	-1.36341	-1.2128	0.0105515	-0.792292	-1.99289	-1.21412	0.0245529	-1.21412	0.0245529	0.251432
gene179	lpxB	0.0519115	-1.57161	-1.63657	0.00756048	-2.85816	-4.48168	-1.65258	0.0246612	-1.65258	0.0246612	0.251664
gene3425	yhfG	0.62687	2.62478	1.96306	0.0161676	0.172251	2.17016	2.04643	0.0250658	2.04643	0.0250658	0.254908
gene3216	yhbT	0.974348	0.302854	-0.672566	0.0132119	0.876061	0.204567	-0.671323	0.0253499	-0.671323	0.0253499	0.256908
gene1877	msrC	-0.63854	-1.52312	-0.895557	0.0245788	1.69464	0.810065	-0.891292	0.0259604	-0.891292	0.0259604	0.261885
gene3064	yqhA	-0.65989	0.344675	0.996932	0.0126947	-0.332374	0.67219	1.00487	0.0260959	1.00487	0.0260959	0.261885
gene3358	rpsD	-1.44907	-2.72345	-1.27437	0.0261731	-0.150364	-1.42475	-1.27522	0.0199963	-1.27437	0.0261731	0.261885
gene2896	ygdR	1.67626	2.61218	0.931926	0.0262057	2.07325	3.00918	0.943663	0.0169765	0.931926	0.0262057	0.261885
gene1785	spy	0.93382	2.51231	1.56249	0.00742001	-0.169538	1.40895	1.60857	0.0263649	1.60857	0.0263649	0.261885
gene1689	nemA	-1.09275	-2.57979	-1.5173	0.0166874	0.26809	-1.21895	-1.52108	0.0263757	-1.52108	0.0263757	0.261885
gene1276	yciA	-0.788988	-2.002	-1.2385	0.0221942	1.49997	0.286959	-1.2311	0.0267359	-1.2311	0.0267359	0.264569
gene2573	der	-0.631663	-1.33944	-0.71098	0.0144819	-0.272894	-0.980673	-0.710471	0.0271075	-0.710471	0.0271075	0.267346
gene496	ybbL	-0.711276	0.717892	1.4083	0.0216326	0.546823	1.97599	1.43432	0.0273075	1.43432	0.0273075	0.268417
gene2056	yeeX	0.440756	1.11921	0.676868	0.0218631	1.11901	1.79747	0.679191	0.0274115	0.679191	0.0274115	0.268541
gene3258	kdsD	-0.125659	0.647384	0.770397	0.0102882	-0.397344	0.375698	0.774282	0.0277613	0.774282	0.0277613	0.271065
gene3001	speB	-2.24054	-2.93761	-0.701173	0.0185463	0.722892	0.0258214	-0.701924	0.0285638	-0.701924	0.0285638	0.277851
gene3636	xylA	1.32176	4.00329	2.65607	0.000200584	-3.32435	-0.642823	2.78674	0.0288443	2.78674	0.0288443	0.277851
gene1374	dbpA	-1.28616	-3.45203	-2.20589	0.017013	-1.21959	-3.38546	-2.24142	0.0288531	-2.24142	0.0288531	0.277851
gene1897	eda	-0.13378	-0.810871	-0.677565	0.0159887	0.742566	0.0654746	-0.677498	0.0288564	-0.677498	0.0288564	0.277851
gene969	ycbZ	-1.54653	-2.69714	-1.16824	0.0189024	-0.287095	-1.43771	-1.17087	0.0289291	-1.17087	0.0289291	0.277851
gene851	gstB	-0.147337	-1.02835	-0.888786	0.019846	0.693799	-0.187216	-0.885648	0.0290441	-0.885648	0.0290441	0.278048
gene3377	rplV	-1.16928	-2.13575	-0.967301	0.0294984	-0.0304081	-0.996887	-0.967301	0.0295299	-0.967301	0.0295299	0.281521
gene1889	holE	1.19553	2.1855	0.983276	0.0288573	1.32664	2.3166	1.00049	0.029686	1.00049	0.029686	0.281521
gene413	secD	-0.555769	-1.22572	-0.671955	0.0167284	-0.250441	-0.920389	-0.672294	0.0296943	-0.672294	0.0296943	0.281521
gene4206	yjdF	-0.147758	-2.08946	-2.02165	0.0209117	1.5433	-0.398404	-1.99316	0.0299407	-1.99316	0.0299407	0.282559
gene4473	yjjI	1.33691	0.505043	-0.835747	0.0147434	0.626194	-0.205669	-0.831725	0.029996	-0.831725	0.029996	0.282559
gene925	rpsA	-1.23026	-2.79811	-1.56833	0.0301196	-0.122868	-1.69071	-1.56743	0.0202418	-1.56833	0.0301196	0.282816
gene1848	rnd	-1.65366	-2.80865	-1.1736	0.0195639	-0.455246	-1.61024	-1.17569	0.0302452	-1.17569	0.0302452	0.283091
gene102	guaC	0.828411	0.0674762	-0.763712	0.0123232	-0.668441	-1.42938	-0.76135	0.0308106	-0.76135	0.0308106	0.287148
gene338	yahN	3.1121	10.2767	7.14467	1.16352e-15	-5.10398	2.06075	2.47853	0.0310041	2.47853	0.0310041	0.287148
gene1944	otsA	2.09406	4.62478	2.51052	7.61534e-05	-2.82774	-0.297028	2.62461	0.0310135	2.62461	0.0310135	0.287148
gene2787	hypB	0.944492	0.147576	-0.800212	0.0158197	0.477945	-0.318971	-0.797583	0.0312213	-0.797583	0.0312213	0.287148
gene3905	pldB	0.152284	1.14058	0.982909	0.00733634	-1.40693	-0.418627	0.993178	0.0312417	0.993178	0.0312417	0.287148
gene83	ftsI	-0.395179	0.413037	0.804514	0.0184019	-0.00563862	0.802577	0.808745	0.0312649	0.808745	0.0312649	0.287148
gene231	dinB	0.563762	2.16084	1.58393	0.0025684	-2.09435	-0.497277	1.62623	0.0315148	1.62623	0.0315148	0.288542
gene1964	sdiA	-0.164524	0.954931	1.11139	0.00944002	-1.02823	0.0912248	1.12403	0.0317114	1.12403	0.0317114	0.28944
gene3231	rimP	-1.24049	-1.89708	-0.659299	0.0193172	0.0204421	-0.636153	-0.659234	0.0319957	-0.659234	0.0319957	0.29025
gene146	mrcB	0.332182	-0.464311	-0.799722	0.0137965	-0.484931	-1.28142	-0.7988	0.0321616	-0.7988	0.0321616	0.29025
gene1701	cfa	-0.474265	0.492679	0.961309	0.00905864	-1.36337	-0.396427	0.968429	0.0322737	0.968429	0.0322737	0.29025
gene2683	bamE	0.0979357	-0.588504	-0.689344	0.0243646	1.31498	0.628542	-0.687843	0.0322926	-0.687843	0.0322926	0.29025
gene2437	lpxP	-1.59361	-3.18257	-1.61527	0.0199076	-1.04298	-2.63194	-1.63516	0.0322939	-1.63516	0.0322939	0.29025
gene154	yadS	0.123284	1.46332	1.32823	0.00681789	-1.15889	0.181144	1.35394	0.0324402	1.35394	0.0324402	0.290676
gene2968	gcvT	0.727705	-0.124156	-0.856504	0.0152116	0.0698449	-0.782016	-0.853042	0.0325453	-0.853042	0.0325453	0.290731
gene2298	glpC	4.32544	5.3436	1.01669	0.000480892	-0.420626	0.597531	1.03685	0.0329374	1.03685	0.0329374	0.293342
gene3057	hybC	3.20146	3.93167	0.729493	0.00533749	-0.0367027	0.693503	0.737888	0.0332617	0.737888	0.0332617	0.294012
gene1438	insI1	-0.785494	0.592361	1.36109	0.0332731	1.96696	3.34482	1.38096	0.0114795	1.36109	0.0332731	0.294012
gene3174	tdcE	1.59293	3.34725	1.74013	0.00177004	-1.36921	0.385103	1.80352	0.0333127	1.80352	0.0333127	0.294012
gene1661	add	-0.882653	-1.59761	-0.719927	0.0258181	1.01733	0.302378	-0.719242	0.0337493	-0.719242	0.0337493	0.296973
gene168	pyrH	-0.644941	0.00587246	0.649013	0.0156653	0.0695118	0.720325	0.650384	0.0341315	0.650384	0.0341315	0.298106
gene3122	ttdR	-1.32907	-3.05469	-1.81595	0.034218	2.14362	0.417995	-1.7755	0.0336239	-1.81595	0.034218	0.298106
gene531	cysS	-0.252576	-0.906241	-0.655985	0.0192889	0.0771653	-0.576501	-0.655061	0.0342434	-0.655061	0.0342434	0.298106
gene2821	ygcB	0.231675	2.20975	1.94409	0.00932149	-0.91773	1.06034	2.02243	0.0342837	2.02243	0.0342837	0.298106
gene1755	pheT	-1.9092	-2.64131	-0.733299	0.0209138	0.530618	-0.201494	-0.7334	0.0344513	-0.7334	0.0344513	0.29868
gene805	ybhR	0.947717	8.38918	7.38565	8.63328e-12	-6.36029	1.08126	2.76984	0.0347031	2.76984	0.0347031	0.299977
gene210	gloB	0.638855	1.7317	1.08236	0.0322114	1.07557	2.16842	1.10321	0.0348769	1.10321	0.0348769	0.300596
gene194	rcsF	0.571919	1.30285	0.728197	0.0352497	1.38989	2.12082	0.733287	0.0320914	0.728197	0.0352497	0.302385
gene4084	zraS	-0.139249	1.06185	1.19216	0.00935267	-1.15034	0.0507582	1.20723	0.0353396	1.20723	0.0353396	0.302385
gene1375	ttcA	-1.39596	-2.14496	-0.756598	0.0292743	1.00462	0.255621	-0.755204	0.0353931	-0.755204	0.0353931	0.302385
gene335	yahK	2.4335	3.4538	1.01505	0.0153862	0.969557	1.98986	1.03866	0.0360475	1.03866	0.0360475	0.306612
gene2168	metG	-0.258678	-0.905352	-0.648503	0.021318	0.497032	-0.149642	-0.6482	0.0360966	-0.6482	0.0360966	0.306612
gene1617	rspB	2.60407	9.76766	7.1344	2.26061e-11	-4.84095	2.32279	2.48334	0.0364061	2.48334	0.0364061	0.308117
gene3380	rplW	-0.854839	-1.85043	-0.996275	0.0364835	-0.43777	-1.43336	-0.995648	0.0240807	-0.996275	0.0364835	0.308117
gene655	lptE	-0.779354	0.00254906	0.777785	0.0228317	0.019998	0.801901	0.780674	0.0367929	0.780674	0.0367929	0.308872
gene1075	pyrC	-1.28795	-2.5045	-1.23759	0.0236762	-0.276568	-1.49312	-1.24178	0.0369393	-1.24178	0.0369393	0.308872
gene2737	proV	-1.90515	-1.15788	0.742833	0.018985	-0.155032	0.592238	0.743593	0.0369498	0.743593	0.0369498	0.308872
gene3899	rarD	-2.43113	-1.23967	1.17316	0.0280353	0.372989	1.56444	1.17875	0.0369932	1.17875	0.0369932	0.308872
gene55	yabP	-1.2135	0.302855	1.49665	0.0144143	-0.841963	0.674391	1.51526	0.0373312	1.51526	0.0373312	0.30943
gene4427	yjiM	1.08788	-1.01907	-2.15564	0.011175	-0.100275	-2.20723	-2.14713	0.037411	-2.14713	0.037411	0.30943
gene3177	tdcB	3.06195	5.39031	2.31044	0.000416464	-0.950895	1.37747	2.40772	0.0374614	2.40772	0.0374614	0.30943
gene369	insC1	-0.426575	1.24145	1.63625	0.0374811	1.17702	2.84505	1.68321	0.0225252	1.63625	0.0374811	0.30943
gene195	metQ	-0.261223	-1.002	-0.746403	0.0300873	1.09049	0.349717	-0.74427	0.0377691	-0.74427	0.0377691	0.310934
gene839	moeB	-0.44411	-1.88477	-1.46221	0.0180502	-1.3555	-2.79616	-1.47147	0.0381747	-1.47147	0.0381747	0.313395
gene4341	argI	0.738964	-1.28211	-2.15154	0.0290492	2.53278	0.51171	-2.0611	0.0388225	-2.0611	0.0388225	0.317826
gene4095	aceB	3.39149	4.11934	0.726996	0.00616052	0.0755741	0.803427	0.737023	0.0389598	0.737023	0.0389598	0.318063
gene1924	argS	0.0512456	-0.572939	-0.625677	0.0226917	-0.152145	-0.77633	-0.625246	0.0391805	-0.625246	0.0391805	0.318979
gene1147	mnmA	-1.25273	-2.16529	-0.921104	0.0209642	-1.10341	-2.01597	-0.923887	0.0396251	-0.923887	0.0396251	0.321708
gene2177	yehS	-0.72071	-2.37521	-1.68715	0.0219081	-0.651337	-2.30584	-1.69839	0.0398735	-1.69839	0.0398735	0.32216
gene2201	preA	4.74438	6.47277	1.72467	3.09403e-06	-1.57893	0.149468	1.77177	0.0399555	1.77177	0.0399555	0.32216
gene2203	mglA	1.94575	4.39031	2.40268	0.00808064	-0.527088	1.91747	2.54915	0.0400822	2.54915	0.0400822	0.32216
gene3434	frlB	4.18122	6.36893	2.17996	2.5943e-06	-1.84196	0.345756	2.24386	0.0401193	2.24386	0.0401193	0.32216
gene4094	metA	-2.04427	-0.282107	1.73984	0.0133725	-2.29055	-0.528394	1.75027	0.0404465	1.75027	0.0404465	0.323903
gene2738	proW	-0.696356	0.0432105	0.736819	0.0146444	-0.854885	-0.115319	0.738834	0.0406385	0.738834	0.0406385	0.324556
gene3398	bfr	2.53291	3.6636	1.12463	0.0141662	0.855265	1.98595	1.15597	0.0408924	1.15597	0.0408924	0.325699
gene4234	efp	-0.410044	-1.101	-0.691846	0.0230969	1.02416	0.333206	-0.691233	0.0413517	-0.691233	0.0413517	0.328467
gene3161	yqjE	1.87337	0.187378	-1.69702	0.00674116	-2.26919	-3.95518	-1.68909	0.0414656	-1.68909	0.0414656	0.328483
gene2750	yqaB	-1.4014	-0.524309	0.872346	0.0117796	-2.37828	-1.50119	0.872962	0.0422507	0.872962	0.0422507	0.331778
gene3036	yghJ	2.30571	3.0731	0.765361	0.0118224	-0.138141	0.629249	0.776211	0.0423044	0.776211	0.0423044	0.331778
gene1010	torS	-0.0847874	1.88782	1.94786	0.00568203	-2.49597	-0.523363	2.01406	0.0423877	2.01406	0.0423877	0.331778
gene1835	yoaF	-0.0754146	-1.57161	-1.56158	0.0423949	2.81957	1.32337	-1.52422	0.0381235	-1.56158	0.0423949	0.331778
gene616	ybdL	-0.616117	1.47278	2.04364	0.0140205	-1.45956	0.62934	2.12397	0.0424459	2.12397	0.0424459	0.331778
gene4433	yjiT	2.07071	3.36894	1.28913	0.00597907	-0.398357	0.899878	1.32803	0.0428829	1.32803	0.0428829	0.334305
gene596	insL1	0.660698	2.16084	1.48957	0.00407721	-2.31801	-0.817877	1.52851	0.0431459	1.52851	0.0431459	0.33436
gene2229	lpxT	-1.55378	-3.32163	-1.82409	0.0327718	0.560135	-1.20772	-1.82585	0.0431503	-1.82585	0.0431503	0.33436
gene80	mraZ	0.121293	0.953108	0.827708	0.0136084	-1.11107	-0.27926	0.834607	0.0433524	0.834607	0.0433524	0.33436
gene2296	glpA	0.53535	-0.0753375	-0.611527	0.0264413	0.425179	-0.185509	-0.610702	0.0434557	-0.610702	0.0434557	0.33436
gene1693	grxD	0.247968	-0.355749	-0.605182	0.0266317	1.02604	0.422323	-0.604556	0.0434588	-0.604556	0.0434588	0.33436
gene2743	mprA	0.378822	1.13873	0.756292	0.027442	0.1396	0.899513	0.76201	0.043663	0.76201	0.043663	0.335053
gene1185	ycgH	1.08672	3.62478	2.49435	0.00278545	-2.34944	0.18862	2.63359	0.0444355	2.63359	0.0444355	0.340033
gene933	ycbJ	1.17537	2.157	0.975504	0.0125658	-0.7545	0.227137	0.994157	0.0445432	0.994157	0.0445432	0.340033
gene3918	tatB	0.137903	-0.824257	-0.968789	0.0171614	-1.84162	-2.80378	-0.969543	0.0449623	-0.969543	0.0449623	0.341966
gene2493	yfeZ	0.873611	-1.2821	-2.18339	0.0117361	-3.06031	-5.21602	-2.20207	0.0450292	-2.20207	0.0450292	0.341966
gene2895	ygdQ	0.456944	-0.290986	-0.751497	0.0216988	-0.247599	-0.99553	-0.750149	0.04542	-0.750149	0.04542	0.341984
gene2399	yfcZ	0.982248	0.176628	-0.806103	0.0198748	3.06307	2.25745	-0.806108	0.0454465	-0.806108	0.0454465	0.341984
gene3114	hldE	0.53259	-0.0699934	-0.603683	0.0262937	0.359131	-0.243452	-0.602945	0.0454741	-0.602945	0.0454741	0.341984
gene82	ftsL	-0.0945308	-2.2821	-2.21879	0.0188717	-3.15301	-5.34058	-2.2647	0.0455731	-2.2647	0.0455731	0.341984
gene2580	ndk	-2.58955	-3.367	-0.785524	0.0320182	-0.0942942	-0.871737	-0.789177	0.0456134	-0.789177	0.0456134	0.341984
gene1145	purB	-1.72232	-2.53284	-0.821659	0.0376089	0.627852	-0.182676	-0.821659	0.0458374	-0.821659	0.0458374	0.342789
gene2938	yqeB	1.81848	3.33848	1.50872	0.003123	-1.33545	0.184548	1.56131	0.0460245	1.56131	0.0460245	0.343315
gene2305	yfaY	0.12592	-0.708923	-0.841574	0.0269441	0.098784	-0.736059	-0.839174	0.0462185	-0.839174	0.0462185	0.343889
gene3060	hybO	2.17057	1.51257	-0.659419	0.019852	0.422341	-0.235653	-0.655986	0.0466409	-0.655986	0.0466409	0.345421
gene2150	gatY	3.70462	2.96213	-0.7423	0.0268467	1.16375	0.421263	-0.741525	0.0467582	-0.741525	0.0467582	0.345421
gene932	kdsB	-0.221785	-1.08507	-0.870024	0.0241345	-0.559899	-1.42319	-0.870055	0.0469174	-0.870055	0.0469174	0.345421
gene4205	melB	-0.238964	1.88782	2.07544	0.0171435	-1.24278	0.883995	2.17344	0.0469847	2.17344	0.0469847	0.345421
gene2210	lysP	-1.67474	-2.46268	-0.798477	0.0369108	0.510391	-0.277551	-0.797278	0.047012	-0.797278	0.047012	0.345421
gene18	nhaA	-0.186038	-0.821325	-0.637856	0.0274569	0.0885777	-0.54671	-0.637475	0.0472687	-0.637475	0.0472687	0.346441
gene3178	tdcA	3.51504	5.69516	2.16761	7.39913e-05	-1.61248	0.567648	2.24973	0.0474738	2.24973	0.0474738	0.346836
gene463	ylaC	-2.58815	-4.19964	-1.64385	0.03678	-0.797179	-2.40867	-1.66582	0.047667	-1.66582	0.047667	0.346836
gene2688	intA	-0.500558	0.384155	0.87752	0.0275924	-0.192228	0.692485	0.884588	0.0476767	0.884588	0.0476767	0.346836
gene1095	flgK	-3.35189	-5.50449	-2.21958	0.0434863	0.313636	-1.83897	-2.23131	0.0479184	-2.23131	0.0479184	0.347734
gene3374	rpmC	-0.895655	-1.52381	-0.629447	0.0474986	-0.700986	-1.32914	-0.629471	0.0485423	-0.629471	0.0485423	0.351394
gene3645	yiaJ	0.543217	1.93512	1.37812	0.0108445	-1.07643	0.315477	1.41614	0.0487662	1.41614	0.0487662	0.352147
gene1526	gadC	0.593737	2.76229	2.1083	0.0338168	-0.235626	1.93292	2.23602	0.0489384	2.23602	0.0489384	0.352524
gene2742	ygaH	-0.526361	-3.01906	-2.55795	0.0270161	-1.0595	-3.5522	-2.59457	0.0491529	-2.59457	0.0491529	0.352538
gene3890	dapF	-0.750187	-1.71095	-0.969384	0.0243847	-1.37155	-2.33231	-0.972536	0.0491802	-0.972536	0.0491802	0.352538
gene2929	xdhA	0.453639	2.41833	1.93529	0.00683683	-2.0192	-0.0545112	2.01833	0.0497788	2.01833	0.0497788	0.352603
gene3723	dinD	-1.22119	-0.261046	0.947949	0.0425729	0.699967	1.66012	0.956838	0.0498241	0.956838	0.0498241	0.352603
gene4027	ptsA	1.60079	8.76768	7.1317	1.92014e-16	-7.0001	0.166876	2.49739	0.0498904	2.49739	0.0498904	0.352603
gene698	seqA	0.0386565	0.654782	0.614858	0.0231717	-0.129698	0.486427	0.616502	0.0499236	0.616502	0.0499236	0.352603
gene4279	bsmA	2.08673	0.954931	-1.14559	0.0274924	2.32493	1.19313	-1.12567	0.0499266	-1.12567	0.0499266	0.352603
gene1452	ydcA	1.16764	2.39032	1.21032	0.0249742	0.404197	1.62687	1.24584	0.0500533	1.24584	0.0500533	0.352603
gene3493	glgB	1.37215	2.28992	0.913245	0.0112935	-1.19902	-0.281256	0.92947	0.0502537	0.92947	0.0502537	0.352603
gene1525	yddW	0.282967	1.394	1.10054	0.0250169	0.014174	1.12521	1.12154	0.0503201	1.12154	0.0503201	0.352603
gene2	thrB	0.824225	-0.162809	-0.994611	0.0207857	-0.632922	-1.61996	-0.99083	0.0504236	-0.99083	0.0504236	0.352603
gene2318	menC	-0.11371	-1.21172	-1.10942	0.0236525	-1.15329	-2.2513	-1.11162	0.050575	-1.11162	0.050575	0.352603
gene3473	yhgA	1.74918	2.72239	0.965646	0.0482718	1.53768	2.5109	0.989471	0.0506143	0.989471	0.0506143	0.352603
gene2619	yfhG	-0.617362	0.850343	1.44891	0.0169222	-1.12552	0.342181	1.47651	0.0506289	1.47651	0.0506289	0.352603
gene3699	waaC	-1.93239	-0.658671	1.25315	0.0302793	-0.231547	1.04217	1.26299	0.0507986	1.26299	0.0507986	0.352948
gene2599	hcaT	-0.531041	-1.88477	-1.3797	0.0286969	-0.407243	-1.76097	-1.38336	0.0511384	-1.38336	0.0511384	0.353044
gene2953	lysS	-1.1617	-1.75547	-0.595258	0.0333566	0.251322	-0.342442	-0.595503	0.0512131	-0.595503	0.0512131	0.353044
gene1224	prs	-1.06589	-1.66749	-0.604388	0.0327593	0.0929611	-0.508638	-0.604181	0.0512697	-0.604181	0.0512697	0.353044
gene405	phoR	-3.25328	-1.47475	1.76072	0.0245658	-3.09361	-1.31508	1.74719	0.0514544	1.74719	0.0514544	0.353044
gene1513	maeA	-0.428833	-1.22071	-0.800299	0.036557	0.450142	-0.341733	-0.797511	0.0515301	-0.797511	0.0515301	0.353044
gene2035	cobT	0.558734	-0.658671	-1.2371	0.0253062	0.327388	-0.890017	-1.22844	0.0515331	-1.22844	0.0515331	0.353044
gene3210	yraQ	-0.613778	-1.95348	-1.36094	0.0276284	-1.13344	-2.47315	-1.36805	0.0516648	-1.36805	0.0516648	0.353045
gene3003	yqgB	-1.36662	0.472781	1.80575	0.0201015	-1.61455	0.224846	1.84284	0.0517736	1.84284	0.0517736	0.353045
gene3622	yiaG	2.17773	4.47277	2.25955	0.00541203	-0.869975	1.42507	2.38671	0.0521326	2.38671	0.0521326	0.35467
gene3219	yhbW	-0.817922	-2.37521	-1.61031	0.0385932	0.944766	-0.612529	-1.60394	0.0527405	-1.60394	0.0527405	0.356927
gene3601	bcsE	-3.13066	-4.51732	-1.41151	0.0421357	-1.04611	-2.43277	-1.42902	0.0527694	-1.42902	0.0527694	0.356927
gene3080	mqsA	1.31626	2.07293	0.753331	0.0308878	0.27697	1.03364	0.76266	0.0528951	0.76266	0.0528951	0.356927
gene4080	yjaG	-0.466241	-1.15658	-0.694987	0.0374536	0.613055	-0.0772819	-0.693897	0.05295	-0.693897	0.05295	0.356927
gene3107	glgS	4.10677	5.04432	0.93503	0.0316724	2.58253	3.52009	0.958152	0.0531552	0.958152	0.0531552	0.357007
gene1708	ydhS	-2.24598	-0.34922	1.87831	0.0186461	-3.98332	-2.08656	1.87933	0.0532485	1.87933	0.0532485	0.357007
gene2472	zipA	0.029412	0.627816	0.596807	0.023624	-0.734537	-0.136133	0.598977	0.0533619	0.598977	0.0533619	0.357007
gene3955	yihN	1.46911	3.24145	1.74309	0.0257629	0.205971	1.97832	1.83161	0.0534561	1.83161	0.0534561	0.357007
gene1800	ynjF	0.217599	-1.28211	-1.53881	0.0290185	0.526681	-0.973025	-1.5281	0.0535692	-1.5281	0.0535692	0.357007
gene3298	mdh	2.2174	2.82223	0.604546	0.0211531	-0.0296637	0.575167	0.606827	0.0541529	0.606827	0.0541529	0.36008
gene1558	sad	0.35874	1.64681	1.27211	0.0209619	-0.393911	0.894158	1.30489	0.0544418	1.30489	0.0544418	0.361044
gene3510	yhhA	1.72437	2.79928	1.06671	0.0252167	0.550354	1.62527	1.09604	0.0545436	1.09604	0.0545436	0.361044
gene884	ltaE	-0.16166	-1.01907	-0.867962	0.0360696	0.301209	-0.556205	-0.864487	0.0548576	-0.864487	0.0548576	0.362307
gene237	pepD	0.0867302	-0.489759	-0.577047	0.0339455	0.974472	0.397982	-0.577386	0.0549901	-0.577386	0.0549901	0.362367
gene2333	nuoN	-1.1394	-1.83465	-0.700654	0.0354483	0.0296458	-0.665605	-0.70068	0.0552896	-0.70068	0.0552896	0.363057
gene145	hrpB	0.548636	-0.411743	-0.96655	0.0204938	-1.65008	-2.61046	-0.965041	0.055353	-0.965041	0.055353	0.363057
gene3035	pppA	1.90606	4.20974	2.28487	0.000446396	-3.72795	-1.42428	2.40069	0.0554653	2.40069	0.0554653	0.363057
gene2662	rluD	-0.513061	-1.22552	-0.718725	0.0423779	0.704296	-0.00816703	-0.716788	0.0557756	-0.716788	0.0557756	0.364277
gene2940	mocA	1.40694	-0.34922	-1.82518	0.0278329	1.96796	0.211804	-1.77064	0.0559132	-1.77064	0.0559132	0.364366
gene3900	yigI	-3.02911	-0.697143	2.28681	0.0353521	-1.84902	0.48295	2.29858	0.0562126	2.29858	0.0562126	0.365506
gene3795	chrR	-0.981951	-0.0429202	0.929823	0.0306092	-0.51725	0.421781	0.936494	0.0569263	0.936494	0.0569263	0.36933
gene3743	yicN	-0.216195	-1.46973	-1.28048	0.0344335	0.323828	-0.929712	-1.27683	0.0576898	-1.27683	0.0576898	0.373284
gene318	ykgE	3.39155	2.36698	-1.0312	0.0122762	1.377	0.352442	-1.01126	0.0577897	-1.01126	0.0577897	0.373284
gene159	cdaR	1.68614	8.76768	7.05622	1.01985e-18	-8.07865	-0.997042	2.41399	0.0581599	2.41399	0.0581599	0.374695
gene795	moaB	0.953074	1.67667	0.720206	0.0290475	-0.202806	0.520789	0.728306	0.0582632	0.728306	0.0582632	0.374695
gene1262	insZ	-0.444315	-2.86706	-2.54705	0.0356932	0.142406	-2.28034	-2.52165	0.0586981	-2.52165	0.0586981	0.376668
gene3809	pstC	-2.02172	-0.834648	1.17702	0.0196053	-2.71169	-1.52462	1.17547	0.0590373	1.17547	0.0590373	0.377233
gene2677	ffh	-0.54253	-1.11435	-0.573585	0.039891	-0.61664	-1.18846	-0.573618	0.0590429	-0.573618	0.0590429	0.377233
gene3005	metK	-1.82116	-2.40418	-0.58612	0.0413811	0.8536	0.270578	-0.586781	0.0593559	-0.586781	0.0593559	0.37841
gene1564	marA	1.65439	2.37324	0.715889	0.0366704	0.494178	1.21303	0.725739	0.0595139	0.725739	0.0595139	0.378596
gene3812	glmU	-0.244201	-0.810208	-0.566888	0.0402326	0.0527182	-0.513289	-0.566751	0.0597571	-0.566751	0.0597571	0.379052
gene2906	araE	0.694155	2.30285	1.59405	0.00634513	-2.54458	-0.935878	1.65166	0.0599769	1.65166	0.0599769	0.379052
gene3834	rbsK	0.51559	1.30285	0.78246	0.0363251	0.047769	0.835033	0.791005	0.0600382	0.791005	0.0600382	0.379052
gene4467	prfC	-0.547268	-1.11109	-0.565282	0.0397447	0.0381989	-0.525627	-0.565074	0.0602057	-0.565074	0.0602057	0.379052
gene1650	fumA	-0.952215	-2.00093	-1.06756	0.0411464	0.132131	-0.91658	-1.06756	0.0602688	-1.06756	0.0602688	0.379052
gene1005	cspH	-1.3341	-3.60403	-2.31793	0.0407504	-1.41493	-3.68485	-2.37988	0.0604796	-2.37988	0.0604796	0.379052
gene57	rapA	-2.03515	-2.66111	-0.630977	0.0417387	-0.0541181	-0.680076	-0.63188	0.0604883	-0.63188	0.0604883	0.379052
gene688	nagB	0.832819	1.59925	0.761564	0.0396189	0.334677	1.1011	0.771558	0.0607951	0.771558	0.0607951	0.380163
gene1245	narX	-0.632847	-1.35426	-0.728154	0.0409971	0.16149	-0.559921	-0.726346	0.0612228	-0.726346	0.0612228	0.382025
gene1753	btuC	-0.288573	-1.58467	-1.32154	0.0340887	-0.352402	-1.6485	-1.32161	0.0615407	-1.32161	0.0615407	0.383195
gene4014	cytR	1.9195	2.77794	0.854047	0.0215838	-0.191018	0.667425	0.871344	0.0617297	0.871344	0.0617297	0.383559
gene2196	yohK	-2.00767	-3.03105	-1.04997	0.0533805	0.821547	-0.201829	-1.04757	0.0620264	-1.04757	0.0620264	0.384139
gene2211	yeiE	0.089741	-0.80677	-0.907906	0.0389966	0.334704	-0.561807	-0.903223	0.0620844	-0.903223	0.0620844	0.384139
gene2436	yfdY	1.57529	2.30285	0.724369	0.062559	2.10007	2.82763	0.733331	0.0474098	0.724369	0.062559	0.386262
gene1913	nudB	-1.16744	-2.0411	-0.885961	0.0407454	-0.504793	-1.37845	-0.887488	0.062795	-0.887488	0.062795	0.38639
gene4345	valS	0.136125	-0.425341	-0.562231	0.0461686	-0.235015	-0.796481	-0.561736	0.0628894	-0.561736	0.0628894	0.38639
gene2845	relA	0.115807	0.719616	0.602282	0.0320045	-0.069047	0.534763	0.604681	0.0631375	0.604681	0.0631375	0.38639
gene4257	nnr	0.0500444	0.831783	0.77767	0.0202947	-1.42504	-0.643301	0.78428	0.0631833	0.78428	0.0631833	0.38639
gene422	thiL	-1.02515	0.395965	1.40593	0.0169452	-2.77637	-1.35526	1.42171	0.0632371	1.42171	0.0632371	0.38639
gene477	recR	0.278889	-0.72268	-1.00819	0.0248471	-2.39481	-3.39638	-1.00999	0.0639591	-1.00999	0.0639591	0.389571
gene4481	serB	0.131621	-0.730312	-0.868743	0.0306879	-0.959813	-1.82175	-0.86762	0.0640228	-0.86762	0.0640228	0.389571
gene881	amiD	0.741225	-0.784607	-1.54264	0.0224471	-2.18208	-3.70791	-1.54631	0.064792	-1.54631	0.064792	0.389983
gene2476	ptsI	0.313074	-0.287511	-0.601485	0.0497219	0.0874416	-0.513144	-0.601163	0.0648197	-0.601163	0.0648197	0.389983
gene2166	yehE	0.123723	2.00329	1.82384	0.0648972	0.621009	2.50058	1.92417	0.0494768	1.82384	0.0648972	0.389983
gene3464	yhgE	-0.000292353	1.17732	1.16507	0.0247154	-0.74108	0.436536	1.18884	0.0649164	1.18884	0.0649164	0.389983
gene459	ybaZ	1.12075	3.47277	2.30843	0.00543129	-2.65335	-0.30132	2.45189	0.0649453	2.45189	0.0649453	0.389983
gene239	frsA	0.00268568	0.725545	0.719048	0.0279802	-0.801992	-0.0791327	0.724045	0.0650184	0.724045	0.0650184	0.389983
gene2405	intS	-0.755707	0.207697	0.955262	0.0256763	-1.4219	-0.458497	0.96267	0.0650559	0.96267	0.0650559	0.389983
gene3100	yqiC	-0.313649	0.290832	0.601786	0.065152	1.18924	1.79372	0.604731	0.0642383	0.601786	0.065152	0.389983
gene3709	waaG	-0.837613	0.220393	1.04848	0.021461	-1.95563	-0.897621	1.0571	0.065427	1.0571	0.065427	0.390833
gene3689	yibN	-0.186305	-0.74624	-0.561619	0.0452565	0.966391	0.406455	-0.561099	0.0658262	-0.561099	0.0658262	0.391901
gene1022	ymdF	0.030471	2.30285	2.21854	0.0658724	1.37103	3.64341	2.32159	0.0141856	2.21854	0.0658724	0.391901
gene4483	nadR	0.380526	1.28268	0.894456	0.0339058	-0.180765	0.721384	0.908684	0.066411	0.908684	0.066411	0.394307
gene742	mngR	-0.252158	-1.57161	-1.35558	0.0435533	0.712465	-0.606991	-1.34594	0.0667386	-1.34594	0.0667386	0.394662
gene3790	tnaA	6.8259	7.81968	0.993365	0.000117582	0.194873	1.18865	1.0163	0.0667393	1.0163	0.0667393	0.394662
gene1954	yecH	0.405088	-0.559642	-0.985751	0.06734	2.64989	1.68516	-0.970753	0.064172	-0.985751	0.06734	0.397414
gene4268	nsrR	-0.712928	0.0218343	0.730789	0.0292075	-1.01691	-0.282152	0.733841	0.0676006	0.733841	0.0676006	0.398153
gene4128	zur	0.14323	0.750836	0.604635	0.0633507	0.989889	1.5975	0.608772	0.0679631	0.608772	0.0679631	0.399347
gene3703	waaY	-1.14059	-0.0297203	1.0951	0.0398607	-0.210069	0.900803	1.107	0.0680751	1.107	0.0680751	0.399347
gene2867	fucR	1.75712	2.75352	0.988092	0.0364359	0.660537	1.65693	1.01497	0.0690134	1.01497	0.0690134	0.403902
gene821	ybiO	0.138307	2.03982	1.86058	0.0200005	-1.62349	0.278019	1.95234	0.0691264	1.95234	0.0691264	0.403902
gene1085	flgA	0.812903	-1.01907	-1.94366	0.0416857	1.84861	0.0166335	-1.87263	0.0692907	-1.87263	0.0692907	0.404058
gene2529	narQ	0.610048	1.51858	0.900705	0.0332565	-0.233542	0.674993	0.916646	0.0696118	0.916646	0.0696118	0.404856
gene3421	yhfK	-0.767665	-2.341	-1.60119	0.0392104	-2.09078	-3.66412	-1.62778	0.0698022	-1.62778	0.0698022	0.404856
gene1187	ymgG	7.31037	6.13855	-1.17297	3.08276e-05	1.29995	0.128132	-1.15085	0.0698407	-1.15085	0.0698407	0.404856
gene2659	clpB	4.63638	5.48746	0.851535	0.0302732	-0.333063	0.518012	0.854931	0.0701741	0.854931	0.0701741	0.405971
gene2891	lgt	-1.15381	-1.98782	-0.848858	0.0550915	0.459361	-0.374656	-0.845931	0.0704211	-0.845931	0.0704211	0.405971
gene339	yahO	0.177539	1.48728	1.28782	0.0378691	-0.102423	1.20732	1.32786	0.0708548	1.32786	0.0708548	0.405971
gene2728	ygaP	-1.2825	-0.0341798	1.22356	0.0519125	0.210854	1.45917	1.24329	0.0709668	1.24329	0.0709668	0.405971
gene610	entB	-1.25928	-3.08946	-1.91568	0.0547991	0.630323	-1.19986	-1.9038	0.0711266	-1.9038	0.0711266	0.405971
gene2531	ypfM	3.35275	2.5842	-0.769579	0.0711392	6.34353	5.57498	-0.765057	0.0155782	-0.769579	0.0711392	0.405971
gene2238	rsuA	-0.946882	-0.209958	0.72986	0.0557035	0.288786	1.02571	0.734497	0.0712085	0.734497	0.0712085	0.405971
gene3578	mdtF	0.845097	2.47278	1.60867	0.00876473	-2.35441	-0.72673	1.67607	0.0712587	1.67607	0.0712587	0.405971
gene4243	frdA	0.853129	0.240178	-0.613052	0.0519541	0.425795	-0.187156	-0.613303	0.0713509	-0.613303	0.0713509	0.405971
gene3999	tpiA	-0.0983708	-0.683394	-0.585492	0.0438844	1.11838	0.533354	-0.585288	0.0714145	-0.585288	0.0714145	0.405971
gene1586	gnsB	0.462739	1.41833	0.948461	0.0716118	2.79484	3.75043	0.960528	0.0203685	0.948461	0.0716118	0.406307
gene1920	torZ	1.49269	2.84717	1.33791	0.0206477	-0.319285	1.0352	1.39237	0.0718038	1.39237	0.0718038	0.406611
gene1100	yceF	-0.114571	0.788281	0.892145	0.0722707	1.33363	2.23648	0.905461	0.0641676	0.892145	0.0722707	0.407246
gene3965	yihW	1.37341	2.28637	0.906666	0.0227214	-0.802863	0.110089	0.927615	0.0723514	0.927615	0.0723514	0.407246
gene288	intF	2.03714	2.71094	0.671192	0.0493022	0.847907	1.52171	0.681057	0.0724879	0.681057	0.0724879	0.407246
gene3244	obgE	-0.178404	-0.736731	-0.559372	0.0673676	-0.645872	-1.2042	-0.558655	0.072617	-0.558655	0.072617	0.407246
gene4263	hflX	-0.39877	0.270674	0.666671	0.0272254	-1.59753	-0.928085	0.669557	0.0726585	0.669557	0.0726585	0.407246
gene690	glnS	-0.957597	-1.51038	-0.55372	0.0493333	0.410302	-0.142478	-0.553604	0.0727473	-0.553604	0.0727473	0.407246
gene3782	dnaN	0.15713	0.767019	0.608011	0.0297166	-1.17455	-0.564666	0.610586	0.0729059	0.610586	0.0729059	0.407268
gene1510	fdnI	2.8107	3.49372	0.681949	0.0159484	-0.516868	0.166152	0.693644	0.073063	0.693644	0.073063	0.407268
gene192	proS	-0.0309593	-0.581758	-0.551365	0.0532008	0.041847	-0.508952	-0.551137	0.0731668	-0.551137	0.0731668	0.407268
gene3115	glnE	0.638364	1.44334	0.799648	0.0281244	-1.04996	-0.244985	0.810291	0.0735555	0.810291	0.0735555	0.408657
gene3835	rbsR	-0.266798	1.44036	1.6787	0.0207028	-2.04237	-0.335211	1.73577	0.0737643	1.73577	0.0737643	0.409044
gene1074	dinI	-0.541977	0.288779	0.823817	0.0740933	2.26193	3.09269	0.830345	0.0382534	0.823817	0.0740933	0.410095
gene33	caiF	2.77499	3.90489	1.12213	0.0143645	0.130022	1.25992	1.16298	0.074812	1.16298	0.074812	0.413285
gene1336	ycjM	0.454433	2.47278	1.95926	0.034345	-0.93772	1.08062	2.08223	0.074951	2.08223	0.074951	0.413285
gene935	smtA	0.166194	0.967251	0.796475	0.0281942	-1.30425	-0.503198	0.803987	0.0754471	0.803987	0.0754471	0.414672
gene676	ubiF	0.571562	-0.0301899	-0.60453	0.0448346	0.262739	-0.339013	-0.602183	0.0754847	-0.602183	0.0754847	0.414672
gene903	lrp	-0.340506	0.21684	0.554765	0.0764819	1.35218	1.90952	0.55707	0.0749967	0.554765	0.0764819	0.418651
gene3344	tsaC	-1.25714	-2.5045	-1.27981	0.0546785	0.0474972	-1.19986	-1.28332	0.076494	-1.28332	0.076494	0.418651
gene833	ybiT	-1.56016	-2.23725	-0.68315	0.0496458	-0.749218	-1.42631	-0.685741	0.0768747	-0.685741	0.0768747	0.419953
gene3892	xerC	-0.909206	0.385317	1.27726	0.0299578	-1.45711	-0.162592	1.29464	0.0771579	1.29464	0.0771579	0.420704
gene3591	kdgK	1.78431	1.24932	-0.535891	0.0459508	0.793033	0.258044	-0.534041	0.0772984	-0.534041	0.0772984	0.420704
gene1461	rimL	-0.615939	-2.86706	-2.36418	0.0505584	0.111644	-2.13948	-2.36107	0.0775876	-2.36107	0.0775876	0.421497
gene1109	fabF	-0.826613	-1.36899	-0.544343	0.07803	-1.06394	-1.60631	-0.543105	0.0767772	-0.544343	0.07803	0.423118
gene400	mak	1.3817	0.747418	-0.637821	0.0661347	1.8482	1.21392	-0.633535	0.0783344	-0.633535	0.0783344	0.423987
gene2241	yejK	0.172365	-0.432134	-0.607538	0.0487196	0.190648	-0.41385	-0.60581	0.0788461	-0.60581	0.0788461	0.425972
gene511	allA	1.59907	3.76228	2.12175	0.00860642	-1.98971	0.173502	2.27052	0.0804848	2.27052	0.0804848	0.433915
gene4413	gntP	6.29202	7.53487	1.2415	1.60924e-05	-0.52709	0.715763	1.27201	0.0807513	1.27201	0.0807513	0.433915
gene3280	insH1	0.264936	2.47278	2.11835	0.0807592	0.371031	2.57887	2.27949	0.0522791	2.11835	0.0807592	0.433915
gene1749	ydiV	-0.476585	-1.49232	-1.04628	0.075841	1.98859	0.972851	-1.03331	0.0811207	-1.03331	0.0811207	0.435062
gene3405	tusB	-0.0184613	1.52525	1.5168	0.02915	-1.26757	0.276138	1.57167	0.081573	1.57167	0.081573	0.435974
gene4019	metB	0.311699	-0.919537	-1.24975	0.0378117	-1.40384	-2.63508	-1.24906	0.0815876	-1.24906	0.0815876	0.435974
gene1514	sra	0.326026	1.88782	1.52154	0.062915	0.175111	1.7369	1.60101	0.0819921	1.60101	0.0819921	0.437341
gene3526	ftsY	0.365257	-0.153338	-0.519709	0.0624937	-0.54287	-1.06146	-0.51894	0.0822098	-0.51894	0.0822098	0.437707
gene3573	hdeA	2.01518	2.86357	0.84219	0.0776008	1.66054	2.50892	0.864231	0.0826638	0.864231	0.0826638	0.43886
gene3836	hsrA	-1.14676	-3.2821	-2.18584	0.0556103	-1.51531	-3.65066	-2.22961	0.0827248	-2.22961	0.0827248	0.43886
gene2970	ubiH	-0.443174	-1.57161	-1.13931	0.0416691	-2.32803	-3.45647	-1.15134	0.0829729	-1.15134	0.0829729	0.439383
gene2367	argT	-2.25912	-0.834648	1.39478	0.0525526	-0.711514	0.712956	1.40555	0.0835772	1.40555	0.0835772	0.440814
gene4420	iadA	0.436648	-0.20182	-0.643062	0.061199	0.747607	0.109139	-0.640058	0.08363	-0.640058	0.08363	0.440814
gene489	ybaQ	-0.257388	0.493186	0.742702	0.0837936	1.3345	2.08508	0.751483	0.0767348	0.742702	0.0837936	0.440814
gene981	rlmI	-0.206764	-0.863155	-0.660771	0.0513505	-0.222224	-0.878616	-0.659552	0.0839312	-0.659552	0.0839312	0.440814
gene2207	folE	-1.43431	-2.3072	-0.891082	0.0653088	0.192588	-0.680298	-0.890159	0.0839932	-0.890159	0.0839932	0.440814
gene2665	pheL	0.35353	-1.16663	-1.60162	0.0842253	5.09349	3.57333	-1.53924	0.0231614	-1.60162	0.0842253	0.441181
gene552	ybcM	0.839302	2.25039	1.38356	0.0848252	1.28026	2.69135	1.44453	0.065692	1.38356	0.0848252	0.441181
gene4480	ytjB	1.14617	-0.137717	-1.3023	0.0327691	-0.579822	-1.86371	-1.29203	0.0848352	-1.29203	0.0848352	0.441181
gene3409	fkpA	-1.36019	-1.88495	-0.527539	0.0644448	1.2941	0.769339	-0.527049	0.0850281	-0.527049	0.0850281	0.441181
gene4134	dnaB	0.0887059	0.811319	0.719558	0.0275388	-1.86332	-1.14071	0.72472	0.0851724	0.72472	0.0851724	0.441181
gene167	tsf	-0.594784	-1.55342	-0.958475	0.0604977	0.959601	0.000959581	-0.958221	0.0852204	-0.958221	0.0852204	0.441181
gene1624	ynfE	3.51125	2.78828	-0.72551	0.0315835	1.36449	0.641522	-0.713065	0.0855422	-0.713065	0.0855422	0.441181
gene3538	nikA	-0.440793	-1.06142	-0.626143	0.0726014	1.01166	0.391028	-0.624441	0.0855514	-0.624441	0.0855514	0.441181
gene699	pgm	0.00742504	-0.52275	-0.530758	0.0596008	0.39095	-0.139225	-0.530343	0.0855843	-0.530343	0.0855843	0.441181
gene3733	yicH	0.843076	1.44036	0.595182	0.0465628	-0.0789357	0.518345	0.599723	0.0857116	0.599723	0.0857116	0.441181
gene3023	trmI	0.717707	0.100361	-0.619921	0.0446747	-0.780212	-1.39756	-0.617624	0.0857144	-0.617624	0.0857144	0.441181
gene2273	rcsB	-0.24177	-0.770519	-0.530654	0.0640959	1.0478	0.519053	-0.530245	0.0860224	-0.530245	0.0860224	0.441993
gene4047	murI	-0.429653	-1.34351	-0.928327	0.0532178	-0.599061	-1.51292	-0.926527	0.0865201	-0.926527	0.0865201	0.443021
gene1293	btuR	-0.270555	-2.15657	-1.95738	0.0505165	-0.343101	-2.22912	-1.96007	0.0866176	-1.96007	0.0866176	0.443021
gene1332	pspB	0.202781	1.41833	1.19582	0.0466823	-0.165776	1.04977	1.23235	0.0866747	1.23235	0.0866747	0.443021
gene71	leuD	1.00862	-0.919535	-2.01449	0.0357567	0.561001	-1.36715	-1.96874	0.0869055	-1.96874	0.0869055	0.44326
gene1324	puuA	-1.03309	-3.15657	-2.17225	0.0565388	-2.10564	-4.22911	-2.22442	0.0871258	-2.22442	0.0871258	0.44326
gene3533	yhhQ	-0.463441	0.267665	0.724805	0.0550578	-0.358648	0.372457	0.730929	0.0872824	0.730929	0.0872824	0.44326
gene3921	rfaH	-0.0598071	0.944401	0.993417	0.0341115	-1.20164	-0.197432	1.00989	0.0873249	1.00989	0.0873249	0.44326
gene1313	rnb	-1.74199	-2.38421	-0.64843	0.0615857	-0.212166	-0.854385	-0.650305	0.0875618	-0.650305	0.0875618	0.443697
gene2676	rpsP	-0.568705	-1.25591	-0.687008	0.052648	1.37115	0.683945	-0.68803	0.0878561	-0.68803	0.0878561	0.444387
gene151	hemL	0.351581	-0.200048	-0.553522	0.0534145	-0.304874	-0.856504	-0.552736	0.0880005	-0.552736	0.0880005	0.444387
gene1031	putA	-0.450437	-1.25354	-0.81534	0.0626511	0.210462	-0.59264	-0.812416	0.0882859	-0.812416	0.0882859	0.444916
gene1275	tonB	-2.28779	-3.90659	-1.68306	0.0762925	0.510485	-1.10832	-1.69027	0.0884079	-1.69027	0.0884079	0.444916
gene4343	yjgM	0.699302	-0.265429	-0.981921	0.0570494	1.10444	0.13971	-0.96967	0.08894	-0.96967	0.08894	0.446828
gene3667	yibA	0.284787	1.88782	1.55652	0.0892446	0.777351	2.38038	1.63868	0.0744518	1.55652	0.0892446	0.447594
gene889	aqpZ	2.32345	1.16959	-1.16344	0.0225811	-0.700461	-1.85433	-1.14325	0.089806	-1.14325	0.089806	0.448566
gene2960	sdhE	-0.0155428	0.72343	0.732984	0.0610744	0.0398502	0.778823	0.741484	0.0898858	0.741484	0.0898858	0.448566
gene359	mhpD	0.844292	-0.43411	-1.29677	0.0377188	-0.905601	-2.184	-1.29121	0.0898964	-1.29121	0.0898964	0.448566
gene3242	greA	0.242399	-0.264651	-0.508205	0.0603785	0.302869	-0.204181	-0.507527	0.0901995	-0.507527	0.0901995	0.449079
gene3474	bioH	0.265966	-0.452033	-0.725706	0.0605601	0.248285	-0.469714	-0.720729	0.0903048	-0.720729	0.0903048	0.449079
gene2197	cdd	3.48346	2.95055	-0.533194	0.0499513	0.837779	0.304868	-0.530531	0.0912607	-0.530531	0.0912607	0.452678
gene4175	rpiB	1.49381	2.52525	1.017	0.0879016	1.39306	2.42449	1.05544	0.0914237	1.05544	0.0914237	0.452678
gene4054	coaA	-1.25271	-0.397585	0.842562	0.072322	0.390327	1.24545	0.85042	0.0917344	0.85042	0.0917344	0.452678
gene3164	yqjG	0.57788	1.78828	1.19253	0.043361	-0.290553	0.919847	1.23174	0.0918335	1.23174	0.0918335	0.452678
gene4405	fimE	2.9111	3.97123	1.05269	0.0325656	0.856457	1.91659	1.09104	0.0919612	1.09104	0.0919612	0.452678
gene1685	sodC	0.15805	1.36175	1.18263	0.052582	-0.112052	1.09165	1.22108	0.0922742	1.22108	0.0922742	0.452678
gene428	thiI	-0.30966	-0.855294	-0.548256	0.0592816	-0.382397	-0.92803	-0.547528	0.0923247	-0.547528	0.0923247	0.452678
gene4308	ytfL	-0.882677	-0.162108	0.714012	0.0604936	-0.371812	0.348756	0.718461	0.0923382	0.718461	0.0923382	0.452678
gene4192	yjdM	-0.208029	-0.74154	-0.536359	0.0833133	1.51145	0.97794	-0.535239	0.0924942	-0.535239	0.0924942	0.452678
gene1713	ydhV	1.68826	3.76228	2.02761	0.0145756	-1.64527	0.428759	2.16701	0.0926896	2.16701	0.0926896	0.452678
gene1444	ynbD	0.362638	2.30285	1.88408	0.0381184	-1.36921	0.571007	2.00498	0.0927227	2.00498	0.0927227	0.452678
gene3126	tsaD	0.215446	-0.306609	-0.523587	0.0604346	0.0136604	-0.508395	-0.522835	0.0931411	-0.522835	0.0931411	0.453966
gene442	clpP	-0.0878296	0.412479	0.499632	0.0531484	-0.0502496	0.450058	0.500321	0.0934222	0.500321	0.0934222	0.454257
gene2928	ygeR	-0.104835	0.726066	0.822332	0.0604682	0.0479104	0.878811	0.834189	0.0935919	0.834189	0.0935919	0.454257
gene723	ybgI	1.58678	1.08307	-0.504711	0.0621288	1.34315	0.83944	-0.503276	0.0936643	-0.503276	0.0936643	0.454257
gene3462	hslR	-0.593962	0.689878	1.26686	0.0321395	-2.11386	-0.830016	1.28987	0.0944427	1.28987	0.0944427	0.456718
gene939	ycbB	0.123652	0.907716	0.776645	0.0555439	-0.295382	0.488683	0.787062	0.0944827	0.787062	0.0944827	0.456718
gene1863	manZ	2.4573	3.0485	0.589895	0.0438809	0.247573	0.838774	0.598302	0.0947491	0.598302	0.0947491	0.457254
gene1099	rluC	-0.551897	-1.29408	-0.752016	0.0638901	-0.296776	-1.03896	-0.749906	0.0953056	-0.749906	0.0953056	0.458396
gene181	dnaE	-0.559959	-1.3376	-0.78552	0.0536341	-1.37106	-2.14871	-0.786938	0.0953234	-0.786938	0.0953234	0.458396
gene1888	yobA	-1.48833	-2.16253	-0.687551	0.0955603	2.03161	1.35742	-0.683009	0.08871	-0.687551	0.0955603	0.458396
gene462	ylaB	-2.06969	-0.18257	1.84407	0.0562834	-2.00423	-0.117119	1.87283	0.0956711	1.87283	0.0956711	0.458396
gene1976	yedD	-0.061618	-0.648647	-0.591406	0.0761579	0.866355	0.279326	-0.588947	0.0958528	-0.588947	0.0958528	0.458396
gene3998	cdh	-0.0704712	0.980927	1.03806	0.0441722	-0.725661	0.325737	1.05843	0.0959987	1.05843	0.0959987	0.458396
gene3406	tusC	-0.444927	1.30286	1.70864	0.0374087	-2.00559	-0.257806	1.78066	0.0961212	1.78066	0.0961212	0.458396
gene118	speE	-1.98891	-1.45016	0.534769	0.0895487	1.16404	1.70278	0.535919	0.0962336	0.535919	0.0962336	0.458396
gene2772	hypF	-0.0566039	-1.13772	-1.09931	0.0552994	-0.583389	-1.6645	-1.09842	0.096867	-1.09842	0.096867	0.460173
gene2306	yfaZ	1.05946	0.469673	-0.593494	0.0871211	1.85747	1.26768	-0.589789	0.0970639	-0.589789	0.0970639	0.460173
gene4359	insC1	-0.310847	1.00329	1.28409	0.097089	1.69091	3.00505	1.32481	0.0540887	1.28409	0.097089	0.460173
gene2287	ubiG	-0.449098	-1.1954	-0.757303	0.0729235	0.417021	-0.329277	-0.754141	0.0972329	-0.754141	0.0972329	0.460173
gene3428	nirB	0.358398	-0.189902	-0.548488	0.0719446	0.42999	-0.118311	-0.548538	0.0977847	-0.548538	0.0977847	0.461895
gene3053	hybG	1.77761	3.06839	1.27337	0.03899	0.0971078	1.38789	1.33556	0.0979445	1.33556	0.0979445	0.461895
gene3222	yrbN	-1.51041	-3.50449	-2.03406	0.0701316	-2.77687	-4.77095	-2.08978	0.098141	-2.08978	0.098141	0.461895
gene2981	argP	0.187779	0.857055	0.664269	0.0748778	0.334152	1.00343	0.671788	0.0982253	0.671788	0.0982253	0.461895
gene4406	fimA	1.43	0.876719	-0.55599	0.0784898	1.47899	0.925713	-0.552207	0.0985329	-0.552207	0.0985329	0.461901
gene1294	yciK	0.558956	1.26368	0.69873	0.0772734	0.64205	1.34678	0.709408	0.0985409	0.709408	0.0985409	0.461901
gene1566	eamA	-0.366345	-1.64468	-1.32379	0.0685684	0.651659	-0.626673	-1.31383	0.0989429	-1.31383	0.0989429	0.463047
gene3726	gmk	-0.991761	-1.81744	-0.834637	0.0572972	-2.23347	-3.05915	-0.839681	0.0994718	-0.839681	0.0994718	0.464091
gene4488	ytjC	0.592083	-0.0144865	-0.610457	0.0712816	0.644292	0.0377228	-0.607725	0.0995951	-0.607725	0.0995951	0.464091
gene495	qmcA	0.513344	1.10835	0.591396	0.0898556	0.891862	1.48687	0.597582	0.0996398	0.597582	0.0996398	0.464091
gene3874	wecG	-0.0718384	-1.16663	-1.12136	0.0659033	0.557443	-0.537349	-1.11359	0.0999099	-1.11359	0.0999099	0.464613
gene476	ybaB	0.268077	0.759011	0.489994	0.0734476	1.32134	1.81227	0.491454	0.100134	0.491454	0.100134	0.464917
gene807	ybhF	0.191465	1.62478	1.41863	0.021479	-3.20388	-1.77056	1.46385	0.100639	1.46385	0.100639	0.466239
gene1272	yciY	0.450801	-0.22421	-0.680394	0.101187	4.22901	3.554	-0.676343	0.0487141	-0.680394	0.101187	0.466239
gene1470	ydcP	-0.714568	-1.75604	-1.05961	0.063129	-1.10876	-2.15024	-1.06356	0.101243	-1.06356	0.101243	0.466239
gene1775	chbG	0.194412	1.62478	1.40446	0.0355795	-1.42378	0.00659178	1.46176	0.101319	1.46176	0.101319	0.466239
gene3379	rplB	-1.16324	-2.43023	-1.26801	0.0833996	0.859712	-0.407282	-1.26601	0.101332	-1.26601	0.101332	0.466239
gene2861	fucO	4.07784	4.95311	0.872221	0.0152538	0.430531	1.3058	0.899687	0.10137	0.899687	0.10137	0.466239
gene4220	yjdQ	-2.03586	-0.18257	1.82205	0.0537396	-2.95277	-1.09948	1.83668	0.101661	1.83668	0.101661	0.466845
gene3993	cpxR	1.15462	1.64875	0.493801	0.0730747	1.72753	2.22166	0.495412	0.101892	0.495412	0.101892	0.467179
gene3756	yidF	0.896985	-0.697143	-1.65374	0.0474578	0.410923	-1.18321	-1.62178	0.102228	-1.62178	0.102228	0.467989
gene155	btuF	-0.800031	-2.86706	-2.12611	0.0652551	-1.75283	-3.81986	-2.16775	0.102707	-2.16775	0.102707	0.468678
gene2091	rfbD	-0.778342	-1.44257	-0.670725	0.0685133	-0.411236	-1.07547	-0.67076	0.102939	-0.67076	0.102939	0.468678
gene4102	pepE	0.142897	-0.425662	-0.572644	0.0817576	0.898371	0.329811	-0.570341	0.10329	-0.570341	0.10329	0.468678
gene2643	srmB	-0.62369	-0.049131	0.571281	0.0587857	-0.403109	0.17145	0.573914	0.103556	0.573914	0.103556	0.468678
gene3292	rpsI	-1.25239	-2.01701	-0.765231	0.0984687	0.0791522	-0.685471	-0.765262	0.10363	-0.765262	0.10363	0.468678
gene2851	yqcA	0.708496	1.41389	0.699729	0.0713933	0.282025	0.987415	0.710092	0.103652	0.710092	0.103652	0.468678
gene4315	ppa	-0.124216	-0.677463	-0.553661	0.072122	0.748488	0.195241	-0.55345	0.103734	-0.55345	0.103734	0.468678
gene4071	thiG	0.658612	-0.697144	-1.39337	0.053021	0.172251	-1.18351	-1.37489	0.1038	-1.37489	0.1038	0.468678
gene3704	waaJ	-1.39503	-2.53364	-1.16812	0.0768884	-0.168636	-1.30726	-1.17336	0.103814	-1.17336	0.103814	0.468678
gene4124	dgkA	-0.143918	-0.834649	-0.700345	0.0831266	0.886688	0.195956	-0.695287	0.104149	-0.695287	0.104149	0.46947
gene3459	nudE	-1.5527	-0.735619	0.805995	0.0651995	-0.788889	0.0281904	0.810455	0.104501	0.810455	0.104501	0.470334
gene724	ybgJ	1.60212	2.35348	0.748166	0.0236421	-1.95651	-1.20515	0.762567	0.105257	0.762567	0.105257	0.473015
gene4441	hsdR	0.0577146	-0.624389	-0.690143	0.0800259	0.632483	-0.0496215	-0.685666	0.105829	-0.685666	0.105829	0.474859
gene776	modA	0.407691	1.07337	0.661067	0.0685403	-0.180765	0.484915	0.669248	0.106162	0.669248	0.106162	0.475125
gene862	ybjM	3.39334	4.48872	1.0899	0.00606894	-1.40985	-0.314477	1.13248	0.10628	1.13248	0.10628	0.475125
gene2635	lepB	-1.0013	-1.59985	-0.603973	0.0703962	-0.535928	-1.13447	-0.603814	0.106374	-0.603814	0.106374	0.475125
gene3708	waaP	-0.839872	-0.0315644	0.7982	0.0654736	-0.551752	0.256555	0.805692	0.106676	0.805692	0.106676	0.475753
gene4076	rsd	-0.684131	0.361749	1.02812	0.066349	-0.241	0.804878	1.04693	0.107209	1.04693	0.107209	0.477406
gene1764	ydiY	-1.42052	-2.26789	-0.86744	0.0878409	0.523611	-0.323766	-0.866219	0.107638	-0.866219	0.107638	0.478591
gene1729	ydiK	0.505924	-0.0992441	-0.609989	0.0790536	0.628934	0.0237653	-0.60602	0.107801	-0.60602	0.107801	0.478592
gene3031	yghD	0.848695	2.62478	1.71684	0.0646108	-0.491465	1.28462	1.84858	0.108635	1.84858	0.108635	0.479738
gene3262	lptB	-0.0435548	-0.736674	-0.700575	0.0703928	-0.266906	-0.960025	-0.697843	0.108645	-0.697843	0.108645	0.479738
gene1119	lpoB	-0.19886	0.450196	0.643204	0.0837169	0.21038	0.859436	0.649657	0.108726	0.649657	0.108726	0.479738
gene2757	alaS	-0.415666	-0.922488	-0.507512	0.0843632	0.0831574	-0.423665	-0.507669	0.108736	-0.507669	0.108736	0.479738
gene450	ybaE	3.4231	5.20974	1.76912	0.00361982	-1.1919	0.594742	1.86564	0.108876	1.86564	0.108876	0.479738
gene2448	glk	2.6416	2.08713	-0.556051	0.0545437	0.676001	0.121531	-0.550711	0.109074	-0.550711	0.109074	0.479893
gene804	ybhQ	1.95069	2.71003	0.754235	0.0517909	0.0848971	0.844232	0.773861	0.109332	0.773861	0.109332	0.480095
gene4476	deoB	0.716906	0.197744	-0.519552	0.0985417	-0.262577	-0.781739	-0.518866	0.109678	-0.518866	0.109678	0.480095
gene1876	proQ	-0.719414	-1.21208	-0.494688	0.077518	-0.197768	-0.69044	-0.49492	0.109738	-0.49492	0.109738	0.480095
gene3863	wecA	-1.42649	-1.92958	-0.506493	0.0816451	0.342152	-0.160929	-0.506493	0.109773	-0.506493	0.109773	0.480095
gene3119	bacA	0.0982626	-0.561794	-0.665882	0.0647832	-0.629776	-1.28983	-0.663604	0.110085	-0.663604	0.110085	0.480277
gene2195	yohJ	-1.51849	-2.57979	-1.10738	0.10246	1.56336	0.502059	-1.09295	0.110176	-1.09295	0.110176	0.480277
gene1265	oppA	-1.67301	-1.18323	0.488464	0.0729607	-0.210761	0.279022	0.489132	0.110424	0.489132	0.110424	0.480277
gene1405	ynaE	-2.3889	-4.2207	-1.88212	0.0921443	-1.1308	-2.9626	-1.92994	0.110469	-1.92994	0.110469	0.480277
gene2865	fucK	2.08475	4.00329	1.89183	0.00714875	-2.74696	-0.828425	2.01068	0.110972	2.01068	0.110972	0.481751
gene440	bolA	1.59485	2.13574	0.539228	0.0748821	0.500292	1.04119	0.544852	0.111265	0.544852	0.111265	0.482311
gene3486	glpE	-1.97206	-1.11861	0.838074	0.0952908	0.499904	1.35336	0.843488	0.111481	0.843488	0.111481	0.482539
gene3457	hofM	1.034	2.37324	1.30944	0.0673841	0.107996	1.44724	1.38173	0.112271	1.38173	0.112271	0.483896
gene4219	cadC	-1.62394	-0.360109	1.24115	0.0581959	-1.6151	-0.351271	1.25221	0.112548	1.25221	0.112548	0.483896
gene3155	exuT	3.7763	4.76229	0.982477	0.00339264	-1.96612	-0.980137	1.01642	0.112696	1.01642	0.112696	0.483896
gene143	sfsA	0.947171	0.0913507	-0.868143	0.0674416	0.646037	-0.209783	-0.857467	0.112918	-0.857467	0.112918	0.483896
gene163	glnD	-0.913461	0.0315529	0.933481	0.0549249	-1.46337	-0.518358	0.941928	0.113149	0.941928	0.113149	0.483896
gene2802	nlpD	-0.0600683	0.573708	0.629181	0.08298	0.035481	0.669257	0.6349	0.113343	0.6349	0.113343	0.483896
gene1220	ychF	-0.946177	-1.42629	-0.481992	0.0827959	0.411784	-0.0683309	-0.482359	0.113456	-0.482359	0.113456	0.483896
gene2509	yffR	2.70078	3.83891	1.12471	0.0532034	0.942936	2.08106	1.17766	0.113528	1.17766	0.113528	0.483896
gene928	msbA	-1.13947	-1.72381	-0.590134	0.0810604	-0.0989755	-0.683318	-0.589732	0.113564	-0.589732	0.113564	0.483896
gene466	tomB	-1.45402	-0.0756558	1.35381	0.05459	-2.05687	-0.678513	1.37094	0.113574	1.37094	0.113574	0.483896
gene2429	evgS	-1.41936	-3.01907	-1.67296	0.089364	0.180847	-1.41887	-1.681	0.113904	-1.681	0.113904	0.483896
gene824	glnH	-1.29838	-0.817121	0.479155	0.0742445	0.283449	0.76471	0.479883	0.11391	0.479883	0.11391	0.483896
gene2237	bcr	-1.51568	-0.417037	1.0835	0.054587	-2.04518	-0.946531	1.08964	0.114032	1.08964	0.114032	0.483896
gene766	ybgS	2.33847	3.88781	1.52082	0.0456573	0.215752	1.76509	1.61883	0.1141	1.61883	0.1141	0.483896
gene855	mdfA	-0.248403	-1.07154	-0.836227	0.0727887	-0.591963	-1.4151	-0.832902	0.11449	-0.832902	0.11449	0.484201
gene2987	yggE	1.66737	2.15314	0.484715	0.081173	1.06493	1.5507	0.488178	0.114501	0.488178	0.114501	0.484201
gene890	ybjD	0.946859	1.63784	0.686179	0.0645194	-0.386063	0.304915	0.698074	0.115024	0.698074	0.115024	0.485713
gene3408	yheO	0.299264	0.969431	0.664818	0.0773239	-0.147181	0.522985	0.673436	0.116117	0.673436	0.116117	0.489623
gene3446	trpS	-0.0387704	-0.535865	-0.499591	0.0862446	0.743227	0.246132	-0.498021	0.116486	-0.498021	0.116486	0.490478
gene3419	yhfA	0.642743	-0.0190736	-0.669307	0.0853585	0.776436	0.114619	-0.663706	0.116764	-0.663706	0.116764	0.490941
gene2587	iscX	-0.715049	-1.55275	-0.857439	0.0916388	0.71535	-0.122357	-0.851907	0.117212	-0.851907	0.117212	0.49146
gene1141	pepT	0.299892	-0.170763	-0.472367	0.0860253	1.05987	0.589215	-0.471446	0.117221	-0.471446	0.117221	0.49146
gene2961	ygfZ	0.633633	0.165919	-0.468636	0.082607	0.786412	0.318697	-0.467526	0.117594	-0.467526	0.117594	0.491636
gene4327	treC	5.06558	5.79471	0.727855	0.00729447	-0.104212	0.624911	0.748396	0.117741	0.748396	0.117741	0.491636
gene831	ybiR	-0.786064	-1.9066	-1.14315	0.0763096	-1.14929	-2.26983	-1.15322	0.117893	-1.15322	0.117893	0.491636
gene689	nagE	2.06102	1.58514	-0.476546	0.0794786	0.517663	0.0417828	-0.474766	0.118093	-0.474766	0.118093	0.491636
gene546	renD	0.0638537	1.62478	1.49949	0.114097	0.215753	1.77668	1.5975	0.1181	1.5975	0.1181	0.491636
gene3640	xylR	0.518147	1.52525	0.991955	0.0653803	-0.166529	0.84057	1.02143	0.11863	1.02143	0.11863	0.49245
gene769	galM	2.68856	3.24881	0.558758	0.0388139	-0.759208	-0.198957	0.568015	0.11863	0.568015	0.11863	0.49245
gene3861	trxA	-0.340321	0.138594	0.478273	0.0690989	1.09716	1.57608	0.478698	0.118947	0.478698	0.118947	0.493067
gene527	purK	-1.3868	-3.2821	-1.95075	0.0867276	-2.04093	-3.93622	-1.99686	0.119502	-1.99686	0.119502	0.49467
gene310	insE1	0.372065	1.88782	1.46437	0.120184	0.982465	2.49822	1.55129	0.0911194	1.46437	0.120184	0.495009
gene2908	kduI	0.390943	1.88782	1.44747	0.0859367	-0.146817	1.35006	1.53919	0.120242	1.53919	0.120242	0.495009
gene1467	insQ	-0.342748	-1.21172	-0.888703	0.0892396	0.692958	-0.176012	-0.882982	0.120298	-0.882982	0.120298	0.495009
gene2295	glpT	5.49791	4.91972	-0.578153	0.0623354	1.26024	0.682043	-0.572833	0.120341	-0.572833	0.120341	0.495009
gene3224	pnp	-1.48777	-2.08889	-0.60205	0.109212	-0.0439208	-0.645035	-0.601849	0.120694	-0.601849	0.120694	0.495009
gene1380	recT	0.64249	2.20975	1.51702	0.120773	0.972481	2.53974	1.61165	0.0913512	1.51702	0.120773	0.495009
gene9	yaaH	-0.354224	-0.998315	-0.651234	0.0858831	-0.0599567	-0.704048	-0.649805	0.12079	-0.649805	0.12079	0.495009
gene1472	hicA	1.06919	-0.34922	-1.51903	0.101801	2.96796	1.54955	-1.43598	0.120931	-1.43598	0.120931	0.495009
gene1878	yebS	-1.08805	-2.69714	-1.6603	0.0855571	-0.912689	-2.52178	-1.68813	0.121266	-1.68813	0.121266	0.495692
gene3996	pfkA	0.809401	0.144513	-0.664998	0.0934434	0.782519	0.11763	-0.664695	0.12196	-0.664695	0.12196	0.496922
gene4389	sgcA	1.43158	2.88782	1.41203	0.115602	0.800714	2.25695	1.51496	0.12204	1.51496	0.12204	0.496922
gene1527	gadB	2.48817	4.30285	1.78617	0.0109149	-1.78424	0.0304388	1.90281	0.122075	1.90281	0.122075	0.496922
gene1823	yeaE	-1.51673	-0.493611	1.00774	0.0692463	-1.13707	-0.113952	1.01342	0.122324	1.01342	0.122324	0.497247
gene182	accA	-0.116107	-0.581237	-0.465741	0.0877281	0.774631	0.3095	-0.465871	0.123098	-0.465871	0.123098	0.499304
gene941	ycbL	-0.273285	0.314631	0.583987	0.0891982	-0.036057	0.551859	0.588313	0.123245	0.588313	0.123245	0.499304
gene2248	ccmH	1.82862	2.96582	1.12657	0.0262396	-1.29538	-0.158185	1.17437	0.123413	1.17437	0.123413	0.499304
gene2018	zinT	0.295524	2.30285	1.90672	0.123509	0.438145	2.44547	2.07272	0.0824914	1.90672	0.123509	0.499304
gene777	modB	0.165925	1.52525	1.34095	0.0358566	-2.65872	-1.29939	1.38731	0.123802	1.38731	0.123802	0.499799
gene4442	mrr	1.41434	1.99317	0.576555	0.0702648	-0.170221	0.408611	0.584387	0.124217	0.584387	0.124217	0.500383
gene3451	aroB	-0.826357	-0.246039	0.576793	0.0610896	-1.83127	-1.25095	0.578823	0.124424	0.578823	0.124424	0.500383
gene3722	yicC	-0.618889	-1.11579	-0.499628	0.0875918	-0.120481	-0.617378	-0.499523	0.124457	-0.499523	0.124457	0.500383
gene26	lspA	0.436043	-0.380671	-0.824133	0.0605359	-1.96248	-2.7792	-0.82174	0.125206	-0.82174	0.125206	0.502473
gene2561	purM	0.0389199	-0.859416	-0.914094	0.0789004	-0.186702	-1.08504	-0.910154	0.125319	-0.910154	0.125319	0.502473
gene3717	dfp	0.545906	-0.0374858	-0.586562	0.0710232	-0.967904	-1.5513	-0.584127	0.125689	-0.584127	0.125689	0.503268
gene1686	ydhF	0.488781	-0.08642	-0.581062	0.114688	1.70788	1.13268	-0.576795	0.125864	-0.576795	0.125864	0.503284
gene3145	higB	0.554151	2.00329	1.41603	0.0534597	-1.12373	0.325409	1.49266	0.126527	1.49266	0.126527	0.505247
gene322	betA	-2.62817	-3.69714	-1.10422	0.110723	0.118967	-0.950008	-1.11129	0.126968	-1.11129	0.126968	0.50632
gene2199	yeiS	1.0882	-0.0841676	-1.21305	0.0815497	1.67	0.497627	-1.18016	0.127429	-1.18016	0.127429	0.50747
gene3399	bfd	-2.21904	-4.15657	-2.39964	0.128578	3.96796	2.03043	-2.04009	0.0941417	-2.39964	0.128578	0.511329
gene1698	purR	-0.569395	-1.14927	-0.584383	0.0843546	-0.63826	-1.21814	-0.584446	0.128746	-0.584446	0.128746	0.511329
gene3369	rpsN	-0.899701	-1.5684	-0.669239	0.129019	-0.624019	-1.29272	-0.669017	0.100216	-0.669239	0.129019	0.511415
gene370	insD1	-0.566439	0.980927	1.49928	0.0762026	-1.17404	0.373326	1.5672	0.129425	1.5672	0.129425	0.511415
gene1019	agp	2.15991	2.96582	0.79934	0.0765519	0.783156	1.58907	0.826504	0.12947	0.826504	0.12947	0.511415
gene1067	waaM	0.265827	-0.349222	-0.619981	0.0780847	-0.609326	-1.22438	-0.617601	0.129605	-0.617601	0.129605	0.511415
gene3249	sfsB	-0.760555	0.241455	0.981435	0.100027	0.258078	1.26009	1.00068	0.129637	1.00068	0.129637	0.511415
gene4106	pgi	0.644804	0.174247	-0.470692	0.0904761	1.07013	0.599569	-0.470252	0.130058	-0.470252	0.130058	0.512365
gene2678	ypjD	0.0821371	-0.950901	-1.05467	0.0798776	-0.176791	-1.20983	-1.04943	0.130361	-1.04943	0.130361	0.512365
gene1208	cvrA	-1.60282	-2.69714	-1.13077	0.105803	0.312137	-0.782191	-1.13572	0.130401	-1.13572	0.130401	0.512365
gene482	gsk	-0.507097	-1.26483	-0.770836	0.0944412	-0.0571808	-0.814914	-0.767644	0.130872	-0.767644	0.130872	0.513529
gene2425	dsdA	2.27512	3.12728	0.845484	0.0517486	0.0491022	0.901267	0.874853	0.131175	0.874853	0.131175	0.51374
gene2202	mglC	1.94507	3.47278	1.4982	0.0364795	-0.784246	0.743456	1.59947	0.131295	1.59947	0.131295	0.51374
gene2490	yfeW	0.924859	2.41833	1.45077	0.0760356	-0.365934	1.12754	1.55156	0.131493	1.55156	0.131493	0.51374
gene419	ribD	-0.149266	-0.761276	-0.616346	0.0791069	-1.13432	-1.74633	-0.615601	0.131736	-0.615601	0.131736	0.51374
gene2568	yfgI	0.791481	2.30285	1.45973	0.101235	0.0231078	1.53448	1.56346	0.132144	1.56346	0.132144	0.51374
gene888	ybjE	-0.548251	-1.75604	-1.24853	0.0911565	-0.0155296	-1.22332	-1.24776	0.132284	-1.24776	0.132284	0.51374
gene4331	mgtA	-1.16464	-0.697146	0.465271	0.0867559	-0.0836657	0.383829	0.46623	0.132285	0.46623	0.132285	0.51374
gene4384	yjhG	2.0203	3.25705	1.22236	0.0250218	-1.34446	-0.107716	1.2862	0.132494	1.2862	0.132494	0.51374
gene1104	plsX	-0.811836	-1.30858	-0.500344	0.101462	-1.97897	-2.47571	-0.499659	0.132499	-0.499659	0.132499	0.51374
gene3187	garD	3.09432	3.98935	0.889805	0.0244939	-0.677333	0.217706	0.923608	0.133099	0.923608	0.133099	0.515386
gene320	ykgG	1.90154	3.00329	1.087	0.0611878	0.186606	1.28836	1.13955	0.13344	1.13955	0.13344	0.516028
gene1445	azoR	0.881313	0.13293	-0.758987	0.0909777	0.934298	0.185914	-0.749103	0.13384	-0.749103	0.13384	0.516892
gene49	apaG	-0.790728	0.409771	1.1759	0.0731405	-1.09481	0.105691	1.20364	0.134089	1.20364	0.134089	0.516967
gene3218	yhbV	-0.557226	-1.09159	-0.53958	0.109686	0.662109	0.127749	-0.537792	0.134365	-0.537792	0.134365	0.516967
gene3404	rpsL	-1.12699	-1.96726	-0.839966	0.0929645	1.24936	0.40909	-0.840594	0.134606	-0.840594	0.134606	0.516967
gene3844	hdfR	-0.80521	0.0804625	0.867376	0.115763	0.61767	1.50334	0.883115	0.134609	0.883115	0.134609	0.516967
gene2023	yeeJ	-1.60528	-0.555126	1.0352	0.0667427	-2.44598	-1.39583	1.03939	0.134968	1.03939	0.134968	0.516967
gene2903	lysA	0.591016	-0.834647	-1.485	0.0754351	0.495478	-0.930186	-1.45816	0.135059	-1.45816	0.135059	0.516967
gene257	ykfA	0.309632	1.68137	1.34881	0.0452461	-2.15595	-0.784215	1.40724	0.135099	1.40724	0.135099	0.516967
gene3371	rplX	-0.894374	-1.59682	-0.70254	0.106253	0.643337	-0.0591099	-0.702516	0.135266	-0.702516	0.135266	0.516967
gene3296	degQ	0.128979	0.69142	0.558048	0.111201	0.38963	0.952071	0.563349	0.135583	0.563349	0.135583	0.517506
gene4478	yjjJ	0.199971	0.986381	0.777722	0.0741456	-0.730623	0.0557864	0.790978	0.136154	0.790978	0.136154	0.51901
gene2485	cysP	-0.254585	1.30286	1.51125	0.0722909	-1.45956	0.0978831	1.59034	0.136625	1.59034	0.136625	0.51968
gene4162	yjcO	-0.070619	0.72816	0.786953	0.0979298	0.193216	0.991995	0.801619	0.136791	0.801619	0.136791	0.51968
gene2147	gatB	7.06565	5.97123	-1.09648	0.000587797	2.08323	0.988805	-1.07038	0.13686	-1.07038	0.13686	0.51968
gene1917	yecN	0.42134	1.39596	0.962262	0.0611387	-1.03083	-0.0562082	0.987853	0.137713	0.987853	0.137713	0.522245
gene2502	intZ	-3.05497	-4.69713	-1.70362	0.124502	-0.649318	-2.29148	-1.73111	0.138219	-1.73111	0.138219	0.522692
gene4322	yjgA	-0.673257	-1.20238	-0.533679	0.103108	0.188136	-0.340988	-0.532731	0.138297	-0.532731	0.138297	0.522692
gene2129	mdtA	-0.299282	0.624783	0.908106	0.0893506	-0.182628	0.741436	0.928554	0.138365	0.928554	0.138365	0.522692
gene3725	ligB	0.315486	1.76229	1.40981	0.0658321	-1.21939	0.227414	1.4847	0.138919	1.4847	0.138919	0.524113
gene3378	rpsS	-1.18867	-1.85417	-0.666167	0.100083	0.946239	0.280741	-0.666082	0.139598	-0.666082	0.139598	0.525998
gene1137	potD	-1.18185	-1.62908	-0.449373	0.120919	1.65224	1.20501	-0.449702	0.139978	-0.449702	0.139978	0.526753
gene2322	menF	-0.715554	-1.57979	-0.883989	0.101332	-0.0764286	-0.940663	-0.881823	0.140259	-0.881823	0.140259	0.526956
gene2988	argO	0.606909	1.47278	0.855442	0.0673802	-0.772422	0.0934481	0.876966	0.14039	0.876966	0.14039	0.526956
gene4280	yjfP	0.0686448	1.12598	1.03396	0.0981186	0.0755747	1.13291	1.07132	0.140626	1.07132	0.140626	0.527168
gene1669	rsxD	-1.83533	-3.01907	-1.24463	0.125098	1.00773	-0.176012	-1.23715	0.140937	-1.23715	0.140937	0.527661
gene2989	mscS	0.383295	0.822155	0.438415	0.0941193	0.821218	1.26008	0.438937	0.141306	0.438937	0.141306	0.528079
gene3690	gpmM	1.10425	0.503215	-0.600901	0.132293	0.189106	-0.41193	-0.60124	0.141422	-0.60124	0.141422	0.528079
gene844	gsiC	0.516838	2.03982	1.48018	0.0655777	-1.27107	0.251907	1.57527	0.141588	1.57527	0.141588	0.528079
gene3381	rplD	-0.821172	-1.72317	-0.90242	0.142409	-0.463457	-1.36546	-0.902908	0.100967	-0.90242	0.142409	0.530157
gene1891	exoX	-0.279838	-1.02899	-0.765636	0.114548	1.01046	0.261306	-0.759086	0.142506	-0.759086	0.142506	0.530157
gene1600	relE	2.57718	1.37324	-1.21243	0.0295449	-2.0704	-3.27434	-1.18449	0.142778	-1.18449	0.142778	0.530344
gene3917	tatA	-0.20227	0.26336	0.465155	0.0959005	2.38896	2.85459	0.465433	0.142933	0.465433	0.142933	0.530344
gene4414	uxuA	2.96164	3.49864	0.535934	0.0626977	0.10825	0.645247	0.545811	0.143611	0.545811	0.143611	0.530344
gene2205	galS	0.836012	2.47278	1.5754	0.0903908	-0.61248	1.02429	1.70054	0.143746	1.70054	0.143746	0.530344
gene1231	ychA	0.346183	1.05383	0.702837	0.0598284	-1.79213	-1.08448	0.712507	0.143772	0.712507	0.143772	0.530344
gene3407	tusD	-0.565307	-2.15657	-1.65314	0.0942502	-0.877524	-2.46879	-1.66602	0.143876	-1.66602	0.143876	0.530344
gene1833	yeaN	-0.0197942	-1.69714	-1.77953	0.0885537	0.179411	-1.49794	-1.74103	0.143976	-1.74103	0.143976	0.530344
gene3253	mlaC	0.385381	0.821261	0.434805	0.10251	1.13866	1.57454	0.43653	0.144025	0.43653	0.144025	0.530344
gene4269	rnr	-0.270578	0.168998	0.438609	0.108298	-0.766058	-0.326482	0.439486	0.14418	0.439486	0.14418	0.530344
gene1806	selD	-0.0602511	-0.519972	-0.461927	0.104322	0.104939	-0.354783	-0.461062	0.145456	-0.461062	0.145456	0.533463
gene2386	aroC	-0.859805	-1.56222	-0.713164	0.101555	-0.81396	-1.51637	-0.714415	0.145536	-0.714415	0.145536	0.533463
gene3592	yhjJ	-0.272904	0.262212	0.530803	0.128207	0.577271	1.11239	0.534956	0.145624	0.534956	0.145624	0.533463
gene3353	arfA	0.0852484	0.826885	0.740562	0.145891	6.16104	6.90268	0.741823	0.0149347	0.740562	0.145891	0.533463
gene119	yacC	-0.504733	-1.48564	-1.00741	0.104242	0.166998	-0.81391	-1.00462	0.145935	-1.00462	0.145935	0.533463
gene2396	sixA	1.29682	0.704953	-0.594575	0.0745131	-1.13092	-1.72278	-0.590317	0.146447	-0.590317	0.146447	0.534659
gene857	ybjI	0.220727	1.09135	0.856558	0.106756	0.304052	1.17467	0.878369	0.146839	0.878369	0.146839	0.534659
gene995	appA	1.58046	2.82642	1.22386	0.0593008	-0.473318	0.772641	1.29757	0.146952	1.29757	0.146952	0.534659
gene931	ycaR	-0.120636	0.614056	0.723974	0.14699	1.7336	2.46829	0.73693	0.117166	0.723974	0.14699	0.534659
gene4025	gldA	1.26642	0.75302	-0.515964	0.101881	0.601914	0.0885097	-0.512399	0.147557	-0.512399	0.147557	0.535876
gene588	pheP	-0.923876	-1.61771	-0.702057	0.0978776	-1.31314	-2.00697	-0.704953	0.147689	-0.704953	0.147689	0.535876
gene589	ybdG	0.0721755	0.654327	0.577026	0.116619	0.189926	0.772077	0.583135	0.148288	0.583135	0.148288	0.537384
gene3314	acuI	0.523822	0.0468403	-0.479756	0.122861	1.09306	0.616074	-0.47763	0.149161	-0.47763	0.149161	0.539882
gene3078	parC	-0.286956	-0.748047	-0.463851	0.106091	-0.529622	-0.990712	-0.462753	0.149724	-0.462753	0.149724	0.540433
gene740	sucC	0.763717	0.195939	-0.573426	0.111628	0.593423	0.0256443	-0.568211	0.14989	-0.568211	0.14989	0.540433
gene297	ykgJ	3.71416	4.84717	1.12451	0.0229383	0.130022	1.26304	1.17903	0.150451	1.17903	0.150451	0.540433
gene4328	treB	6.44365	5.87723	-0.566806	0.0678781	0.647937	0.0815186	-0.556679	0.15053	-0.556679	0.15053	0.540433
gene4126	dinF	-1.37757	-2.19357	-0.829475	0.106371	-1.48024	-2.29624	-0.837818	0.150636	-0.837818	0.150636	0.540433
gene4423	kptA	-1.19879	-0.259024	0.913329	0.15071	0.983758	1.92352	0.933689	0.149621	0.913329	0.15071	0.540433
gene2826	queD	-1.7695	-2.44717	-0.695126	0.136333	0.852563	0.174894	-0.693017	0.150797	-0.693017	0.150797	0.540433
gene1509	fdnH	2.59847	3.13244	0.532924	0.0547719	-0.887959	-0.353987	0.54212	0.150935	0.54212	0.150935	0.540433
gene445	hupB	0.977535	0.301391	-0.676483	0.0889034	3.05487	2.37872	-0.676065	0.151068	-0.676065	0.151068	0.540433
gene2255	ccmA	1.74518	2.53167	0.780054	0.0632722	-0.595803	0.190685	0.805521	0.151152	0.805521	0.151152	0.540433
gene1239	chaA	-1.65275	-0.985126	0.65606	0.144018	0.854709	1.52233	0.661316	0.151468	0.661316	0.151468	0.540903
gene1056	csgA	2.64043	4.30285	1.61423	0.0854537	0.3069	1.96933	1.75695	0.152301	1.75695	0.152301	0.543141
gene1573	dcp	1.22591	0.653041	-0.578484	0.116957	1.14596	0.573095	-0.571772	0.152464	-0.571772	0.152464	0.543141
gene1267	oppC	-2.2295	-1.6018	0.617719	0.132739	0.219964	0.847666	0.619489	0.15295	0.619489	0.15295	0.544214
gene1115	ptsG	-1.70939	-2.14542	-0.438026	0.117821	0.676681	0.240656	-0.438352	0.153498	-0.438352	0.153498	0.545035
gene2571	xseA	-1.47963	-2.30049	-0.838357	0.113954	-1.10207	-1.92293	-0.843842	0.153552	-0.843842	0.153552	0.545035
gene377	hemB	-0.66524	-1.10654	-0.444004	0.122197	0.766147	0.32485	-0.443078	0.154791	-0.443078	0.154791	0.548772
gene827	ompX	-0.114258	-0.816114	-0.701931	0.100671	1.80171	1.09985	-0.702167	0.155276	-0.702167	0.155276	0.54917
gene3223	nlpI	-1.59329	-0.816444	0.769789	0.0740603	-4.01453	-3.23769	0.768409	0.155408	0.768409	0.155408	0.54917
gene4265	hflC	-0.198438	0.232101	0.428906	0.103396	0.0165028	0.447042	0.430271	0.155464	0.430271	0.155464	0.54917
gene1978	yedF	-0.0621229	0.954932	0.99527	0.108956	-0.0239609	0.993093	1.02781	0.155924	1.02781	0.155924	0.550134
gene576	ompT	1.9854	1.55046	-0.435999	0.14394	2.33956	1.90463	-0.4335	0.156444	-0.4335	0.156444	0.55066
gene2316	pmrD	0.676515	1.62478	0.929781	0.156563	1.86084	2.8091	0.962342	0.112388	0.929781	0.156563	0.55066
gene3463	hslO	-0.209915	-0.735014	-0.530071	0.115251	0.0866912	-0.438408	-0.528126	0.156636	-0.528126	0.156636	0.55066
gene2979	rpiA	0.87259	0.450333	-0.423484	0.121508	1.54426	1.12201	-0.421822	0.156884	-0.421822	0.156884	0.550875
gene1264	ychE	-1.12501	-0.089462	1.01339	0.0988833	-0.806507	0.229041	1.03011	0.157152	1.03011	0.157152	0.551158
gene4197	basS	0.00808797	-1.19964	-1.24554	0.09885	-0.254502	-1.46224	-1.24159	0.157757	-1.24159	0.157757	0.551921
gene108	ampE	-0.249462	0.531124	0.769106	0.104776	-0.231314	0.549271	0.78307	0.157868	0.78307	0.157868	0.551921
gene3728	spoT	-1.25954	-1.88697	-0.634742	0.107088	-2.50346	-3.13089	-0.637827	0.158428	-0.637827	0.158428	0.551921
gene2366	hisJ	-1.02152	-0.325177	0.683516	0.14516	0.769448	1.4658	0.692432	0.158449	0.692432	0.158449	0.551921
gene3686	gpsA	0.206695	0.760844	0.55133	0.0774695	-1.4873	-0.93315	0.556073	0.158535	0.556073	0.158535	0.551921
gene3460	yrfF	0.852479	0.220392	-0.638665	0.101226	-0.14809	-0.780177	-0.632951	0.158658	-0.632951	0.158658	0.551921
gene2674	trmD	-0.316048	-0.845337	-0.532563	0.158827	-2.77704	-3.30633	-0.52996	0.0768363	-0.532563	0.158827	0.551921
gene3692	yibQ	-1.2836	-0.211718	1.05364	0.0898396	-1.55324	-0.481358	1.06344	0.159004	1.06344	0.159004	0.551921
gene2855	syd	0.1306	-0.867069	-1.02202	0.10189	-0.0385319	-1.0362	-1.01472	0.15906	-1.01472	0.15906	0.551921
gene2266	yojI	-3.15487	-4.42506	-1.33593	0.150854	0.697296	-0.572902	-1.3339	0.159733	-1.3339	0.159733	0.553513
gene2924	insD1	-0.404726	1.11021	1.48501	0.0705555	-3.05218	-1.53725	1.54234	0.159895	1.54234	0.159895	0.553513
gene1122	ycfP	-0.15898	-0.602628	-0.446434	0.138448	1.21851	0.774866	-0.444858	0.160212	-0.444858	0.160212	0.553957
gene1127	ycfS	0.500352	-0.834647	-1.40595	0.0996486	0.81416	-0.52084	-1.36458	0.160734	-1.36458	0.160734	0.554657
gene1801	nudG	0.226684	-0.834648	-1.10509	0.116823	1.16577	0.104439	-1.07976	0.160792	-1.07976	0.160792	0.554657
gene3430	nirC	-0.888422	-1.5045	-0.628739	0.14263	0.997762	0.381684	-0.625183	0.161605	-0.625183	0.161605	0.555606
gene817	ybiX	0.412154	1.88782	1.40657	0.160923	0.205972	1.68163	1.52325	0.161726	1.52325	0.161726	0.555606
gene1349	ycjF	1.78517	2.7809	0.9837	0.0604426	-0.600588	0.395144	1.02882	0.161741	1.02882	0.161741	0.555606
gene3696	yibB	-1.9157	-2.96018	-1.08188	0.135534	0.0392992	-1.00518	-1.08983	0.162016	-1.08983	0.162016	0.555606
gene2458	yfeD	1.40826	2.11021	0.695143	0.0953711	0.00603347	0.707982	0.714606	0.162131	0.714606	0.162131	0.555606
gene2591	iscA	0.0479375	0.611607	0.560014	0.0796965	-1.57796	-1.0143	0.565213	0.162201	0.565213	0.162201	0.555606
gene4119	malM	1.31705	2.55078	1.19921	0.120817	0.387519	1.62125	1.28117	0.16279	1.28117	0.16279	0.555657
gene3025	yggX	0.88813	1.42085	0.529119	0.162793	1.68812	2.22084	0.536421	0.150285	0.529119	0.162793	0.555657
gene408	malZ	-0.00331219	0.887817	0.874832	0.105053	-0.237779	0.65335	0.898575	0.163013	0.898575	0.163013	0.555657
gene3710	waaQ	-0.691843	0.127768	0.811125	0.0776546	-2.20767	-1.38806	0.818725	0.163046	0.818725	0.163046	0.555657
gene2971	pepP	-0.411428	0.0185512	0.42801	0.110838	0.000799099	0.430778	0.429496	0.163262	0.429496	0.163262	0.555657
gene3829	kup	-1.06933	-1.80148	-0.748027	0.126065	-0.256014	-0.988168	-0.747119	0.163351	-0.747119	0.163351	0.555657
gene3630	glyQ	-0.893466	-1.31228	-0.420177	0.125677	0.846069	0.427255	-0.419947	0.163831	-0.419947	0.163831	0.556645
gene615	ybdH	0.652416	-0.697143	-1.38629	0.0813871	-0.963953	-2.31351	-1.37468	0.164337	-1.37468	0.164337	0.557239
gene4148	yjcD	-0.0957407	-0.860644	-0.776446	0.105888	-0.971824	-1.73673	-0.774627	0.164388	-0.774627	0.164388	0.557239
gene3449	dam	-0.253803	-1.28211	-1.05061	0.103933	-1.21555	-2.24385	-1.05403	0.164574	-1.05403	0.164574	0.557239
gene885	poxB	2.37115	3.40719	1.02226	0.0660864	0.0863009	1.12234	1.08097	0.164807	1.08097	0.164807	0.557384
gene171	ispU	-0.964987	-0.409569	0.550963	0.0891103	-1.92688	-1.37146	0.55251	0.165016	0.55251	0.165016	0.557449
gene1475	ydcS	0.413494	1.76229	1.30023	0.126163	-0.191905	1.15689	1.38775	0.166393	1.38775	0.166393	0.561008
gene3039	glcG	1.85734	2.79471	0.922342	0.124779	0.972481	1.90985	0.969711	0.166671	0.969711	0.166671	0.561008
gene3778	yidA	-1.45674	-2.00054	-0.554363	0.160281	1.27852	0.73472	-0.552498	0.166984	-0.552498	0.166984	0.561008
gene4209	dcuR	1.77293	2.46513	0.685003	0.122192	0.843401	1.5356	0.707322	0.167653	0.707322	0.167653	0.561008
gene8	mog	-0.115203	-0.546586	-0.434269	0.143836	1.2131	0.781721	-0.432336	0.167777	-0.432336	0.167777	0.561008
gene859	rcdA	1.64206	2.35597	0.705506	0.152521	1.37103	2.08494	0.729169	0.167782	0.729169	0.167782	0.561008
gene2811	cysN	0.941464	2.20975	1.24419	0.0620549	-1.62486	-0.356584	1.3127	0.167822	1.3127	0.167822	0.561008
gene3976	fdhD	-0.191569	0.552833	0.734345	0.10077	-0.836601	-0.0921997	0.746359	0.16796	0.746359	0.16796	0.561008
gene4475	deoA	3.92165	3.45125	-0.471357	0.0785398	-0.219169	-0.689573	-0.463969	0.168047	-0.463969	0.168047	0.561008
gene90	murC	-0.212968	-0.686257	-0.476211	0.117546	-0.481596	-0.954885	-0.475656	0.168056	-0.475656	0.168056	0.561008
gene1542	hipB	-0.249161	0.738954	0.959396	0.168169	1.16304	2.15115	0.993207	0.153237	0.959396	0.168169	0.561008
gene3902	recQ	-0.928495	0.122283	1.03692	0.0795923	-2.81974	-1.76897	1.04801	0.168451	1.04801	0.168451	0.561312
gene122	hpt	-0.418443	-0.843125	-0.427025	0.131492	0.567679	0.142996	-0.426262	0.169375	-0.426262	0.169375	0.563112
gene3532	tusA	0.0861633	-0.731092	-0.83439	0.112997	-0.16218	-0.979436	-0.826795	0.169555	-0.826795	0.169555	0.563112
gene166	rpsB	-0.491328	-1.39503	-0.903112	0.150486	0.681087	-0.222613	-0.903718	0.170047	-0.903718	0.170047	0.563112
gene3201	yraH	-0.386055	1.62478	1.92193	0.170083	1.58253	3.59337	2.04574	0.0457647	1.92193	0.170083	0.563112
gene1866	rlmA	-0.656057	-1.4265	-0.788768	0.130248	0.247409	-0.523032	-0.784853	0.170131	-0.784853	0.170131	0.563112
gene1009	yccM	1.35501	0.47278	-0.903904	0.1175	1.76437	0.882139	-0.879884	0.170141	-0.879884	0.170141	0.563112
gene3287	nanA	5.87208	6.55499	0.681762	0.0149521	0.678458	1.36137	0.703399	0.17064	0.703399	0.17064	0.563536
gene1437	insC1	-0.413137	0.980927	1.35529	0.0986032	-1.55497	-0.160905	1.4131	0.170652	1.4131	0.170652	0.563536
gene1767	yniA	3.44127	4.1806	0.73459	0.0536973	0.17511	0.914438	0.76322	0.170911	0.76322	0.170911	0.563757
gene3238	folP	-0.342342	-0.963039	-0.63069	0.12867	-0.131088	-0.751786	-0.628046	0.171722	-0.628046	0.171722	0.565693
gene2334	nuoM	-1.29965	-1.78243	-0.488412	0.136394	0.182775	-0.300002	-0.488412	0.171955	-0.488412	0.171955	0.565693
gene770	galK	2.24928	2.8598	0.606484	0.0932997	-0.0521812	0.558336	0.624038	0.172075	0.624038	0.172075	0.565693
gene2788	hypC	0.524068	-0.867068	-1.43993	0.0899914	-0.7545	-2.14564	-1.42877	0.172327	-1.42877	0.172327	0.5658
gene3784	rpmH	-0.72031	-1.27044	-0.550192	0.114669	1.80738	1.25725	-0.550772	0.172493	-0.550772	0.172493	0.5658
gene665	rihA	2.03524	2.70885	0.667805	0.115549	0.717762	1.39136	0.689843	0.173387	0.689843	0.173387	0.567793
gene3376	rpsC	-1.18946	-2.00029	-0.811426	0.173487	0.03973	-0.771105	-0.810363	0.166793	-0.811426	0.173487	0.567793
gene865	nfsA	-0.395974	-1.01907	-0.636095	0.14897	1.07878	0.455685	-0.630813	0.17384	-0.630813	0.17384	0.568317
gene366	frmR	0.191977	-0.834648	-1.04062	0.0960235	-2.47994	-3.50657	-1.0462	0.174547	-1.0462	0.174547	0.568705
gene3560	prlC	1.44244	1.01745	-0.426317	0.118856	-0.00825744	-0.433243	-0.423992	0.17456	-0.423992	0.17456	0.568705
gene2592	iscU	-0.0904883	-0.521491	-0.433881	0.145405	0.998618	0.567615	-0.432111	0.174663	-0.432111	0.174663	0.568705
gene3190	agaR	-0.336223	0.329822	0.657288	0.115412	-0.677632	-0.0115874	0.666636	0.174733	0.666636	0.174733	0.568705
gene4291	priB	-1.00349	-1.61854	-0.626535	0.134674	-4.50545	-5.12049	-0.624993	0.17524	-0.624993	0.17524	0.568706
gene446	ppiD	-0.695803	-1.10566	-0.411003	0.137515	0.236175	-0.173677	-0.410547	0.175377	-0.410547	0.175377	0.568706
gene1473	hicB	1.70556	3.11021	1.37413	0.0585826	-1.28848	0.116169	1.47398	0.175603	1.47398	0.175603	0.568706
gene1	thrA	0.350658	0.766929	0.414977	0.118535	0.0459428	0.462214	0.416652	0.175637	0.416652	0.175637	0.568706
gene112	aceF	-4.29376	-4.93043	-0.63948	0.167206	-0.0487984	-0.685471	-0.63948	0.175784	-0.63948	0.175784	0.568706
gene3555	pitA	-0.97401	-1.38653	-0.413319	0.135744	0.5639	0.151384	-0.41366	0.175894	-0.41366	0.175894	0.568706
gene908	dmsA	1.06466	0.656313	-0.409328	0.130206	0.622003	0.213658	-0.408241	0.177114	-0.408241	0.177114	0.570663
gene1319	sapC	0.414053	-0.533646	-0.975731	0.120689	0.716095	-0.231605	-0.960161	0.177167	-0.960161	0.177167	0.570663
gene1528	pqqL	-1.08956	0.150853	1.19407	0.149776	-0.114396	1.12602	1.23696	0.177279	1.23696	0.177279	0.570663
gene3461	yrfG	-0.697573	-0.0470878	0.640843	0.131578	-0.227322	0.423164	0.649014	0.177334	0.649014	0.177334	0.570663
gene4001	yiiR	0.108293	-0.736673	-0.871701	0.13885	1.22613	0.381167	-0.856408	0.177509	-0.856408	0.177509	0.570663
gene768	gpmA	-0.742781	-1.18622	-0.443983	0.127985	1.7455	1.30206	-0.444366	0.177665	-0.444366	0.177665	0.570663
gene3248	ispB	-0.329196	-0.787178	-0.461517	0.131906	-0.0352881	-0.49327	-0.460661	0.179164	-0.460661	0.179164	0.574849
gene738	sucA	0.5327	0.0416566	-0.494602	0.126346	0.0296854	-0.461358	-0.491545	0.180034	-0.491545	0.180034	0.576569
gene623	uspG	1.93634	2.34581	0.408693	0.114573	0.856457	1.26592	0.410952	0.180149	0.410952	0.180149	0.576569
gene188	yaeQ	0.0283138	-0.483972	-0.51876	0.163266	1.33311	0.82082	-0.514767	0.180288	-0.514767	0.180288	0.576569
gene3718	dut	0.942195	0.54243	-0.400427	0.135383	0.756015	0.35625	-0.399627	0.180796	-0.399627	0.180796	0.577565
gene3658	yiaU	-2.23777	-0.977252	1.20391	0.178875	0.483297	1.74382	1.2329	0.181049	1.2329	0.181049	0.577746
gene848	rimO	-1.38589	-1.92421	-0.548235	0.156699	0.357406	-0.180923	-0.547061	0.181884	-0.547061	0.181884	0.579661
gene3871	wzxE	-0.834601	-2.11218	-1.30473	0.124591	-2.53586	-3.81344	-1.33794	0.182044	-1.33794	0.182044	0.579661
gene2749	yqaA	-1.42955	-2.7846	-1.36848	0.13505	-4.05935	-5.41441	-1.43047	0.182424	-1.43047	0.182424	0.580242
gene591	ybdF	-0.838802	0.0913511	0.907024	0.146059	0.147787	1.07794	0.927346	0.18291	0.927346	0.18291	0.581159
gene29	rihC	3.22479	3.83337	0.606338	0.0631632	-0.459045	0.149532	0.625978	0.183448	0.625978	0.183448	0.581813
gene3410	slyX	0.828663	1.30998	0.478394	0.162159	0.755658	1.23697	0.483595	0.183512	0.483595	0.183512	0.581813
gene1662	ydgJ	-1.38662	-0.646519	0.724529	0.157991	0.439372	1.17947	0.73211	0.183868	0.73211	0.183868	0.582313
gene675	miaB	-0.0411592	-0.442157	-0.401856	0.149677	-0.0694747	-0.470472	-0.401174	0.184283	-0.401174	0.184283	0.582457
gene4304	cysQ	1.38294	1.8102	0.425624	0.171415	1.23268	1.65993	0.430328	0.184309	0.430328	0.184309	0.582457
gene671	lnt	-0.746055	-1.44037	-0.707408	0.135903	-0.699602	-1.39392	-0.707408	0.184808	-0.707408	0.184808	0.583186
gene2644	yfiE	0.208685	1.17732	0.955236	0.0804275	-2.12373	-1.1551	0.983184	0.184937	0.983184	0.184937	0.583186
gene549	emrE	-0.22194	0.614799	0.817646	0.185274	1.61698	2.45372	0.840596	0.15191	0.817646	0.185274	0.583319
gene4494	arcA	-0.0345418	-0.468479	-0.434827	0.155568	0.122362	-0.311576	-0.433876	0.185376	-0.433876	0.185376	0.583319
gene3807	pstB	-0.331771	-0.934184	-0.613974	0.154295	0.766331	0.163918	-0.608692	0.186008	-0.608692	0.186008	0.584682
gene1089	flgE	-1.57247	-3.15657	-1.80875	0.163957	1.457	-0.127102	-1.68826	0.186601	-1.68826	0.186601	0.585919
gene2866	fucU	2.74012	3.31005	0.566956	0.111282	0.505651	1.07558	0.584313	0.187754	0.584313	0.187754	0.588368
gene4440	hsdM	0.132607	-0.356558	-0.493486	0.147186	0.377252	-0.111913	-0.490639	0.187781	-0.490639	0.187781	0.588368
gene101	coaE	0.311076	0.849343	0.532744	0.165845	0.712067	1.25033	0.54026	0.18804	0.54026	0.18804	0.588552
gene3272	arcB	-0.640487	-1.08181	-0.445746	0.165718	0.940331	0.499009	-0.444208	0.188988	-0.444208	0.188988	0.59089
gene3629	glyS	-0.860012	-1.27566	-0.416618	0.1601	-0.0423724	-0.458021	-0.416616	0.189513	-0.416616	0.189513	0.591822
gene2145	gatD	6.81968	7.52064	0.700232	0.00658622	0.262777	0.963735	0.721545	0.189802	0.721545	0.189802	0.591822
gene4093	yjaB	1.51272	0.865791	-0.656849	0.149975	1.96346	1.31653	-0.642835	0.189891	-0.642835	0.189891	0.591822
gene2527	nudK	-0.575646	-1.37522	-0.833189	0.177073	1.80071	1.00114	-0.816566	0.192252	-0.816566	0.192252	0.598073
gene3096	ygiC	-0.640425	0.00517411	0.637313	0.123228	-1.10907	-0.463468	0.644109	0.192303	0.644109	0.192303	0.598073
gene1204	fadR	-1.05599	-1.55431	-0.506081	0.171083	0.675117	0.176792	-0.50397	0.192867	-0.50397	0.192867	0.598642
gene3170	yhaM	0.679954	0.195939	-0.48746	0.134267	-0.0521813	-0.536197	-0.484682	0.193128	-0.484682	0.193128	0.598642
gene548	insF1	0.660841	-0.697143	-1.44676	0.115456	0.808094	-0.549892	-1.38912	0.193218	-1.38912	0.193218	0.598642
gene4396	yjhP	2.35461	3.88781	1.50588	0.0332215	-2.69309	-1.15989	1.63899	0.193301	1.63899	0.193301	0.598642
gene3356	rplQ	-1.44328	-2.13494	-0.691321	0.147099	1.05294	0.361274	-0.692047	0.193932	-0.692047	0.193932	0.599428
gene2570	guaB	-2.15694	-2.56014	-0.405027	0.154324	0.75633	0.35313	-0.405807	0.19416	-0.405807	0.19416	0.599428
gene3535	yhhS	-0.636508	-1.44438	-0.825953	0.140699	-0.626875	-1.43475	-0.826358	0.194167	-0.826358	0.194167	0.599428
gene1404	pinR	-2.70101	-1.15657	1.51343	0.139755	-3.04717	-1.50274	1.50151	0.194986	1.50151	0.194986	0.599667
gene4348	lptF	-0.474279	-0.0676177	0.404444	0.14061	0.131165	0.537826	0.406236	0.195019	0.406236	0.195019	0.599667
gene2574	bamB	-0.482877	-0.882644	-0.402068	0.150277	-0.211606	-0.611373	-0.401308	0.195064	-0.401308	0.195064	0.599667
gene1157	ymfJ	0.712294	2.11021	1.33882	0.195399	1.2455	2.64341	1.44429	0.134811	1.33882	0.195399	0.599667
gene4249	psd	-1.5581	-1.08047	0.472033	0.159037	0.155681	0.633304	0.474134	0.195572	0.474134	0.195572	0.599667
gene4453	dnaT	0.676604	1.26969	0.586576	0.135365	-0.235627	0.357456	0.599041	0.19563	0.599041	0.19563	0.599667
gene3360	rpsM	-1.27657	-1.99167	-0.715287	0.16245	0.696754	-0.018349	-0.715109	0.195737	-0.715109	0.195737	0.599667
gene508	ylbG	0.344022	1.62478	1.23497	0.130825	-0.731779	0.548981	1.31595	0.195946	1.31595	0.195946	0.599667
gene3208	diaA	0.333387	-0.516572	-0.871376	0.13125	0.128174	-0.721787	-0.85985	0.196281	-0.85985	0.196281	0.599667
gene48	apaH	-0.634412	0.302855	0.91635	0.125733	-0.832503	0.104763	0.93662	0.196284	0.93662	0.196284	0.599667
gene2690	alpA	-0.210536	2.00329	2.13145	0.196736	2.13002	4.34385	2.25627	0.0211364	2.13145	0.196736	0.600422
gene4250	rsgA	-0.689413	-1.22439	-0.541037	0.137763	-1.22489	-1.75987	-0.541037	0.197635	-0.541037	0.197635	0.602086
gene2534	ypfN	-0.300517	0.60771	0.886629	0.143401	-0.153537	0.754689	0.913793	0.197747	0.913793	0.197747	0.602086
gene2325	rbn	-0.758553	-1.69714	-0.974086	0.152503	0.177617	-0.760975	-0.969633	0.197896	-0.969633	0.197896	0.602086
gene1194	ycgJ	0.814821	1.50931	0.682778	0.198112	1.44344	2.13792	0.70457	0.190764	0.682778	0.198112	0.602123
gene1552	tam	1.53314	2.88782	1.30883	0.109802	-0.61248	0.742194	1.42629	0.199156	1.42629	0.199156	0.60467
gene3867	rffG	-1.10462	-1.78907	-0.700683	0.157968	-0.385236	-1.06968	-0.700737	0.200268	-0.700737	0.200268	0.605184
gene2073	hisB	0.714496	0.0760838	-0.647889	0.140887	0.345035	-0.293377	-0.640216	0.200483	-0.640216	0.200483	0.605184
gene650	rlmH	-0.764499	-1.69714	-0.946289	0.132285	-3.22312	-4.15577	-0.962483	0.200638	-0.962483	0.200638	0.605184
gene566	borD	2.07315	2.49354	0.419281	0.20077	2.1023	2.52269	0.424214	0.187313	0.419281	0.20077	0.605184
gene406	brnQ	-0.0785485	-0.4997	-0.424254	0.153937	0.271378	-0.149774	-0.422784	0.200778	-0.422784	0.200778	0.605184
gene1247	narG	-2.86818	-3.29505	-0.428662	0.163516	0.402974	-0.0238894	-0.429813	0.201024	-0.429813	0.201024	0.605184
gene3938	srkA	-0.340977	-1.14781	-0.819239	0.13142	-1.81691	-2.62374	-0.823925	0.201046	-0.823925	0.201046	0.605184
gene3848	ilvX	0.2359	1.15085	0.896239	0.201408	2.41904	3.33399	0.922137	0.108052	0.896239	0.201408	0.605184
gene3195	agaS	2.02338	0.56589	-1.5548	0.093163	2.10799	0.650505	-1.45125	0.201703	-1.45125	0.201703	0.605184
gene4313	chpS	0.731622	1.54232	0.805205	0.201795	4.10557	4.91627	0.815208	0.0358577	0.805205	0.201795	0.605184
gene3306	tldD	0.149863	0.548294	0.396596	0.155614	0.516424	0.914856	0.39854	0.202003	0.39854	0.202003	0.605184
gene129	yadD	0.11166	1.05009	0.920976	0.202143	2.66054	3.59897	0.945553	0.091006	0.920976	0.202143	0.605184
gene3967	yihY	0.591418	1.4604	0.856721	0.0994344	-1.33946	-0.470485	0.884808	0.202163	0.884808	0.202163	0.605184
gene1905	znuC	-0.277927	-1.01907	-0.755845	0.143369	-0.589751	-1.3309	-0.754187	0.202385	-0.754187	0.202385	0.605184
gene172	cdsA	-0.989865	-1.54725	-0.563703	0.141141	-2.24425	-2.80163	-0.566485	0.202414	-0.566485	0.202414	0.605184
gene3413	kefB	-2.10387	-0.812621	1.26606	0.134529	-2.66016	-1.36891	1.2628	0.203148	1.2628	0.203148	0.606341
gene3350	rsmB	-1.58748	-2.267	-0.699713	0.174864	0.337597	-0.341924	-0.699829	0.203403	-0.699829	0.203403	0.606341
gene622	ahpF	0.991053	0.60789	-0.384112	0.153799	0.520991	0.137829	-0.382486	0.203501	-0.382486	0.203501	0.606341
gene2758	recX	-1.10073	-2.1301	-1.05675	0.150194	-1.71386	-2.74323	-1.07258	0.203627	-1.07258	0.203627	0.606341
gene150	fhuB	-0.745531	-1.75604	-1.0398	0.146346	-1.0841	-2.09461	-1.04869	0.204182	-1.04869	0.204182	0.607381
gene4458	fhuF	-2.20454	-3.1301	-0.938705	0.163782	-2.74487	-3.67043	-0.970852	0.20475	-0.970852	0.20475	0.608453
gene206	yafC	0.486633	1.26438	0.764486	0.135672	-0.207013	0.570734	0.788842	0.205582	0.788842	0.205582	0.610308
gene4347	pepA	0.891254	1.29539	0.40382	0.144705	0.00401987	0.408155	0.404295	0.206178	0.404295	0.206178	0.61146
gene1930	cheY	-1.05147	-2.07565	-1.11802	0.201671	2.18217	1.15799	-1.06715	0.208305	-1.06715	0.208305	0.615456
gene2885	recC	-0.313288	0.279008	0.586214	0.129635	-1.2289	-0.63661	0.591897	0.208335	0.591897	0.208335	0.615456
gene3452	aroK	-0.30049	0.0929846	0.391893	0.143569	-0.924508	-0.531033	0.393381	0.208567	0.393381	0.208567	0.615456
gene1561	ydeA	-2.13379	-3.12341	-1.04439	0.187014	0.586071	-0.403548	-1.03974	0.208572	-1.03974	0.208572	0.615456
gene3739	yicL	-1.45227	-0.545141	0.879662	0.175275	0.15699	1.06412	0.894592	0.208572	0.894592	0.208572	0.615456
gene427	xseB	0.849193	1.77679	0.915045	0.0816882	-2.48544	-1.55785	0.951072	0.209486	0.951072	0.209486	0.617434
gene1266	oppB	-2.91949	-2.29169	0.612219	0.190273	0.20778	0.835575	0.613742	0.209663	0.613742	0.209663	0.617434
gene1118	ycfL	-0.513377	0.887818	1.37727	0.108974	-3.79616	-2.39496	1.41865	0.209907	1.41865	0.209907	0.617533
gene1799	ynjE	0.15635	-0.492325	-0.662814	0.165796	0.850468	0.201792	-0.65418	0.210347	-0.65418	0.210347	0.618209
gene3307	yhdP	-0.390448	0.302855	0.682727	0.13982	-0.801959	-0.108657	0.693691	0.211615	0.693691	0.211615	0.619737
gene3574	hdeD	0.110258	1.03982	0.901272	0.186728	0.508534	1.4381	0.942424	0.212007	0.942424	0.212007	0.619737
gene3355	yhdN	-0.829604	0.122283	0.9311	0.131508	-1.34064	-0.388755	0.948255	0.212046	0.948255	0.212046	0.619737
gene164	map	-1.46254	-1.85602	-0.396604	0.179252	0.727847	0.334371	-0.397315	0.212253	-0.397315	0.212253	0.619737
gene2999	tktA	-0.905644	-1.3007	-0.395742	0.172916	0.330137	-0.0649229	-0.396029	0.212361	-0.396029	0.212361	0.619737
gene3554	yhiN	-1.12004	-0.548282	0.563271	0.156526	-0.702275	-0.130513	0.567261	0.21286	0.567261	0.21286	0.619737
gene3085	qseC	-0.514444	0.624784	1.10653	0.14152	-1.10323	0.035998	1.14588	0.212901	1.14588	0.212901	0.619737
gene2071	hisD	0.00857618	-0.731092	-0.755789	0.151779	-0.0708259	-0.810495	-0.749807	0.212915	-0.749807	0.212915	0.619737
gene2384	yfcA	-0.821729	-2.15657	-1.40035	0.15623	-0.792255	-2.1271	-1.4104	0.212964	-1.4104	0.212964	0.619737
gene755	ybgF	-1.61348	-1.11218	0.49466	0.176633	-0.0275192	0.473776	0.496761	0.212975	0.496761	0.212975	0.619737
gene3531	zntA	0.272098	0.710358	0.436302	0.129046	-1.25124	-0.812984	0.439303	0.213674	0.439303	0.213674	0.619805
gene2005	yedA	-1.82399	-3.2821	-1.56758	0.181809	-0.0683907	-1.52651	-1.55274	0.213954	-1.55274	0.213954	0.619805
gene471	ybaM	0.770217	0.179472	-0.603133	0.197772	2.17624	1.58549	-0.591138	0.214137	-0.591138	0.214137	0.619805
gene3911	udp	3.65603	3.06861	-0.587222	0.162211	1.3985	0.811084	-0.58709	0.214319	-0.58709	0.214319	0.619805
gene1020	yccJ	1.71636	2.47278	0.747896	0.105636	-0.567569	0.188849	0.779905	0.214353	0.779905	0.214353	0.619805
gene3230	nusA	-1.07312	-1.5932	-0.520887	0.214424	-1.06935	-1.58942	-0.521044	0.159069	-0.520887	0.214424	0.619805
gene3083	ygiW	2.29504	1.80535	-0.493254	0.167259	1.84972	1.36003	-0.484693	0.214475	-0.484693	0.214475	0.619805
gene3853	ilvA	-0.886577	-1.69714	-0.8284	0.156131	-1.51827	-2.32883	-0.83471	0.214716	-0.83471	0.214716	0.619893
gene1812	ydjF	0.136298	0.910537	0.753684	0.214982	1.09866	1.8729	0.781189	0.215306	0.781189	0.215306	0.620399
gene2640	rpoE	0.595701	-0.0476425	-0.651694	0.133171	-1.14502	-1.78836	-0.64575	0.215314	-0.64575	0.215314	0.620399
gene4207	fumB	1.57656	0.972706	-0.611474	0.146883	0.947819	0.343969	-0.599212	0.215578	-0.599212	0.215578	0.620502
gene3489	glgP	2.21112	2.74098	0.527189	0.104481	-0.811532	-0.28168	0.541246	0.215772	0.541246	0.215772	0.620502
gene3731	gltS	0.77052	0.398959	-0.373016	0.165657	0.134246	-0.237315	-0.371564	0.216082	-0.371564	0.216082	0.620676
gene457	tesB	0.578931	0.0964035	-0.488246	0.178034	0.756499	0.273971	-0.483001	0.216255	-0.483001	0.216255	0.620676
gene2356	yfcD	1.13986	0.713404	-0.428641	0.155265	0.268077	-0.158377	-0.425579	0.216807	-0.425579	0.216807	0.621393
gene3021	yggN	-0.447517	0.0351586	0.478369	0.161437	-0.35041	0.132265	0.481334	0.216927	0.481334	0.216927	0.621393
gene1692	lhr	-0.600377	-1.81262	-1.25632	0.151431	-1.47191	-2.68416	-1.26767	0.217379	-1.26767	0.217379	0.62208
gene2975	fau	-1.66024	-0.790254	0.86143	0.117715	-4.08961	-3.21963	0.85674	0.218142	0.85674	0.218142	0.622798
gene3127	rpsU	-0.414774	-0.903915	-0.489351	0.158363	1.49667	1.00753	-0.489372	0.218184	-0.489372	0.218184	0.622798
gene4003	uspD	2.0746	2.56309	0.484866	0.167979	0.677411	1.1659	0.497501	0.218595	0.497501	0.218595	0.622798
gene3445	yhfZ	1.45637	2.30285	0.833831	0.115104	-0.495468	0.351018	0.873043	0.218643	0.873043	0.218643	0.622798
gene3962	yihT	3.99715	5.30285	1.2889	0.0320806	-0.595801	0.709898	1.39295	0.218689	1.39295	0.218689	0.622798
gene1297	topA	-1.72211	-1.34669	0.373234	0.168986	-0.747494	-0.372072	0.373877	0.219385	0.373877	0.219385	0.623823
gene1901	pykA	1.84145	1.46269	-0.379076	0.167092	0.775459	0.396701	-0.37783	0.219474	-0.37783	0.219474	0.623823
gene696	ybfE	-0.345865	0.273708	0.612268	0.126009	-1.73879	-1.11921	0.619179	0.219778	0.619179	0.219778	0.624085
gene1385	sieB	2.60834	1.11021	-1.58624	0.0818253	2.37103	0.872898	-1.47469	0.220079	-1.47469	0.220079	0.624335
gene4222	yjdC	1.20404	1.91583	0.700924	0.145467	0.0506461	0.762433	0.727056	0.220658	0.727056	0.220658	0.62464
gene3521	panM	-0.361974	-0.854687	-0.502282	0.207387	1.48192	0.989203	-0.497003	0.221313	-0.497003	0.221313	0.62464
gene3157	yqjA	0.187886	-0.32275	-0.517807	0.175236	0.258358	-0.252279	-0.513363	0.221316	-0.513363	0.221316	0.62464
gene3495	yhgN	0.0556834	-0.553781	-0.620964	0.167159	0.086783	-0.522682	-0.614654	0.221426	-0.614654	0.221426	0.62464
gene3129	rpoD	-0.60309	-0.226128	0.376263	0.183707	-0.610086	-0.233124	0.377	0.221467	0.377	0.221467	0.62464
gene946	pepN	0.19553	-0.168898	-0.365669	0.178393	0.955658	0.59123	-0.364576	0.221651	-0.364576	0.221651	0.62464
gene3263	rpoN	-0.56935	-0.0942166	0.471091	0.150934	-0.742246	-0.267112	0.474129	0.221887	0.474129	0.221887	0.62464
gene1750	nlpC	2.16006	2.69058	0.526474	0.154079	0.45195	0.982471	0.54241	0.221939	0.54241	0.221939	0.62464
gene1623	ynfD	1.24275	2.05288	0.792161	0.213115	1.20243	2.01255	0.833909	0.222122	0.833909	0.222122	0.62464
gene2675	rimM	-0.601846	-1.007	-0.40967	0.222516	-3.02988	-3.43504	-0.406689	0.193415	-0.40967	0.222516	0.62464
gene2870	gcvA	-0.564283	0.302855	0.85303	0.126894	-1.92794	-1.0608	0.867411	0.222741	0.867411	0.222741	0.62464
gene2663	bamD	-0.953094	-0.567967	0.382329	0.194227	0.853008	1.23813	0.383846	0.223027	0.383846	0.223027	0.62464
gene2072	hisC	-0.122293	-0.970163	-0.87376	0.16289	0.170774	-0.677097	-0.867439	0.223135	-0.867439	0.223135	0.62464
gene3173	tdcF	1.3524	2.52525	1.12606	0.190599	0.371031	1.54388	1.22795	0.223162	1.22795	0.223162	0.62464
gene4011	hslU	1.7554	1.38819	-0.368173	0.167192	0.292855	-0.0743508	-0.366281	0.223577	-0.366281	0.223577	0.624697
gene1228	prfA	-1.5743	-0.932773	0.628533	0.174312	-0.477066	0.164456	0.632586	0.223784	0.632586	0.223784	0.624697
gene74	leuA	0.411021	1.20975	0.782105	0.167057	0.119656	0.91838	0.809517	0.22395	0.809517	0.22395	0.624697
gene4045	trmA	-1.07658	-0.490694	0.578328	0.153445	-1.14123	-0.555346	0.581826	0.224032	0.581826	0.224032	0.624697
gene2636	lepA	-0.0906627	-0.456364	-0.366921	0.182235	0.176337	-0.189364	-0.366112	0.224257	-0.366112	0.224257	0.624732
gene2361	yfcH	0.797649	1.31615	0.514406	0.131402	-1.10159	-0.583087	0.522697	0.224708	0.522697	0.224708	0.625395
gene3865	wecB	-1.01139	-1.7923	-0.802341	0.17336	-0.840156	-1.62106	-0.806186	0.226008	-0.806186	0.226008	0.627723
gene197	metN	-1.47132	-2.07301	-0.619323	0.19738	0.399587	-0.20211	-0.617223	0.226092	-0.617223	0.226092	0.627723
gene1695	sodB	1.18153	0.778025	-0.403417	0.169672	1.40226	0.998756	-0.403653	0.226185	-0.403653	0.226185	0.627723
gene3579	gadW	0.00672959	1.08046	1.02952	0.203456	0.203189	1.27692	1.09423	0.22677	1.09423	0.22677	0.628751
gene3420	crp	-0.189264	-0.548909	-0.360882	0.183668	0.913449	0.553804	-0.360659	0.227363	-0.360659	0.227363	0.629801
gene3116	ygiF	0.48041	0.910537	0.427234	0.197946	0.528712	0.958838	0.431683	0.227809	0.431683	0.227809	0.630443
gene412	yajC	0.022436	-0.35269	-0.375431	0.187193	2.45764	2.08251	-0.375576	0.228896	-0.375576	0.228896	0.632226
gene3215	yhbS	0.981776	0.61622	-0.366913	0.174211	-0.131972	-0.497529	-0.365368	0.229022	-0.365368	0.229022	0.632226
gene673	ybeY	-0.438543	0.13293	0.563278	0.176521	-0.265061	0.306412	0.570942	0.229099	0.570942	0.229099	0.632226
gene1202	dsbB	0.334365	-0.0454829	-0.382063	0.179027	0.375173	-0.00467487	-0.380473	0.229488	-0.380473	0.229488	0.632708
gene2537	ypfJ	0.619452	1.05253	0.42997	0.2198	1.03042	1.4635	0.434922	0.23011	0.434922	0.23011	0.633827
gene2905	ygeA	1.27581	1.8301	0.54773	0.202845	1.01404	1.56833	0.562414	0.230393	0.562414	0.230393	0.634012
gene3564	arsR	-1.30117	-0.227659	1.03126	0.191361	-0.301988	0.77152	1.06258	0.23102	1.06258	0.23102	0.634891
gene3424	fic	0.604511	1.76229	1.12416	0.132436	-1.32941	-0.171634	1.19985	0.231145	1.19985	0.231145	0.634891
gene828	ybiP	-1.69324	-0.895084	0.786254	0.146618	-2.28074	-1.48258	0.784092	0.231545	0.784092	0.231545	0.635397
gene1893	yebE	-0.402498	0.264381	0.653781	0.181912	0.0518661	0.718744	0.666842	0.23222	0.666842	0.23222	0.636591
gene3329	yhdV	2.20291	3.39032	1.14062	0.215579	0.92357	2.11098	1.26416	0.232413	1.26416	0.232413	0.636591
gene3687	secB	0.352378	-0.00951321	-0.362428	0.185306	1.48433	1.12244	-0.362241	0.232861	-0.362241	0.232861	0.637223
gene2497	eutR	2.04076	3.47277	1.39178	0.0870154	-2.01502	-0.583012	1.52532	0.233147	1.52532	0.233147	0.637303
gene840	moeA	0.477416	0.0783603	-0.401593	0.177654	0.217167	-0.181889	-0.399835	0.233324	-0.399835	0.233324	0.637303
gene1856	pabB	-0.597561	0.440359	1.00299	0.17982	-0.484234	0.553685	1.04002	0.234083	1.04002	0.234083	0.638784
gene2846	rlmD	-0.77269	-1.5045	-0.75712	0.189691	0.327529	-0.404281	-0.75074	0.234537	-0.75074	0.234537	0.639429
gene2354	pta	-1.32927	-1.71604	-0.38782	0.198944	0.187642	-0.199128	-0.387397	0.235124	-0.387397	0.235124	0.640073
gene996	etk	1.06981	-0.112181	-1.21864	0.114344	-1.03062	-2.21261	-1.19367	0.235563	-1.19367	0.235563	0.640073
gene4278	yjfN	2.85561	3.46128	0.599869	0.158403	1.07557	1.68125	0.626475	0.23569	0.626475	0.23569	0.640073
gene2357	yfcE	1.46603	1.846	0.378422	0.176583	0.468393	0.848355	0.382861	0.23599	0.382861	0.23599	0.640073
gene2667	tyrA	0.0156461	0.493538	0.473708	0.165723	-0.64033	-0.162438	0.478888	0.236064	0.478888	0.236064	0.640073
gene4395	yjhY	1.65135	2.49048	0.820565	0.236142	1.7336	2.57273	0.867602	0.211913	0.820565	0.236142	0.640073
gene3964	yihV	1.85096	2.66041	0.795156	0.152733	0.330616	1.14006	0.840006	0.236298	0.840006	0.236298	0.640073
gene3896	corA	0.839255	1.19377	0.353468	0.195098	-1.02638	-0.671872	0.355258	0.236903	0.355258	0.236903	0.641122
gene1196	ycgL	0.972583	0.472779	-0.506892	0.196171	1.26669	0.76689	-0.499261	0.237147	-0.499261	0.237147	0.641192
gene2578	rodZ	-0.885002	-1.36011	-0.481495	0.181326	-0.72825	-1.20336	-0.481495	0.237551	-0.481495	0.237551	0.641217
gene3951	glnA	-0.032868	0.318974	0.351103	0.174559	-0.0493395	0.302502	0.351906	0.237621	0.351906	0.237621	0.641217
gene2471	ligA	-0.321603	-0.742334	-0.424017	0.181621	-0.257935	-0.678667	-0.423274	0.237811	-0.423274	0.237811	0.641217
gene279	argF	-0.108087	-0.877717	-0.79526	0.183097	0.549418	-0.220212	-0.783885	0.238163	-0.783885	0.238163	0.641579
gene3644	ysaA	0.0536162	-0.438411	-0.5003	0.200637	0.640637	0.14861	-0.49464	0.238514	-0.49464	0.238514	0.641934
gene1217	dhaK	1.0799	0.697428	-0.38447	0.184344	0.605894	0.223423	-0.3816	0.239172	-0.3816	0.239172	0.643117
gene2790	hypE	1.14556	0.543863	-0.609417	0.151492	-0.561075	-1.16277	-0.600434	0.239985	-0.600434	0.239985	0.644712
gene1408	ompN	-0.161461	-1.28211	-1.28347	0.225661	2.743	1.62235	-1.16468	0.240397	-1.16468	0.240397	0.644866
gene2533	dapE	-0.964914	-0.474753	0.483571	0.198558	-0.154052	0.336109	0.48752	0.241117	0.48752	0.241117	0.644866
gene1321	sapA	-0.813786	-0.239673	0.56474	0.191433	-0.243	0.331112	0.570496	0.241805	0.570496	0.241805	0.644866
gene915	ycaK	0.56419	-0.375216	-1.01292	0.229749	2.94782	2.00841	-0.952812	0.241823	-0.952812	0.241823	0.644866
gene2343	nuoC	-1.4008	-1.78157	-0.384716	0.198026	-0.127941	-0.508721	-0.384716	0.241897	-0.384716	0.241897	0.644866
gene1718	ynhG	1.92844	2.62478	0.686561	0.15397	0.270766	0.967112	0.719244	0.242231	0.719244	0.242231	0.644866
gene2230	mepS	1.03326	1.39339	0.359947	0.172108	1.35257	1.71271	0.360655	0.242515	0.360655	0.242515	0.644866
gene2001	yedP	2.40978	3.55078	1.10747	0.150697	0.215752	1.35675	1.21688	0.242732	1.21688	0.242732	0.644866
gene2730	alaE	2.56671	2.98502	0.415906	0.222052	1.61464	2.03296	0.425821	0.242788	0.425821	0.242788	0.644866
gene635	dpiA	0.16904	-0.604035	-0.805205	0.199533	1.42447	0.651393	-0.783998	0.243035	-0.783998	0.243035	0.644866
gene1681	slyA	-0.968368	-1.47783	-0.523114	0.226445	1.24729	0.737831	-0.517721	0.24304	-0.517721	0.24304	0.644866
gene2007	dcm	-1.74126	-0.967234	0.75621	0.177398	-1.05635	-0.282321	0.75999	0.243074	0.75999	0.243074	0.644866
gene907	serS	-0.451455	-0.799507	-0.349575	0.19997	-0.0489194	-0.396972	-0.349067	0.243263	-0.349067	0.243263	0.644866
gene3241	yhbY	-0.438726	-0.794314	-0.358253	0.219569	1.39561	1.04002	-0.356659	0.243449	-0.356659	0.243449	0.644866
gene420	ribE	-0.800417	-1.19813	-0.401216	0.193443	-0.147035	-0.544748	-0.401216	0.243698	-0.401216	0.243698	0.644866
gene3851	ilvE	-0.107313	-0.541867	-0.439694	0.206728	0.517166	0.082612	-0.437453	0.243728	-0.437453	0.243728	0.644866
gene3275	gltD	0.988524	0.493186	-0.500592	0.177162	0.0524689	-0.442869	-0.494698	0.244014	-0.494698	0.244014	0.644866
gene1791	xthA	-0.531438	-0.961561	-0.436288	0.208805	0.444073	0.01395	-0.433552	0.244196	-0.433552	0.244196	0.644866
gene3632	wecH	-1.06053	0.110211	1.10606	0.240991	0.158037	1.32878	1.16369	0.244454	1.16369	0.244454	0.644866
gene1870	mgrB	-0.430451	0.788283	1.15165	0.223092	-0.265461	0.95327	1.23381	0.244746	1.23381	0.244746	0.644866
gene3598	bcsA	-1.79862	-3.15657	-1.40584	0.203363	-2.66938	-4.02734	-1.4689	0.244831	-1.4689	0.244831	0.644866
gene2365	hisQ	-1.42373	-2.60403	-1.27732	0.207065	0.379801	-0.800502	-1.26149	0.245034	-1.26149	0.245034	0.644866
gene3594	yhjK	-0.637934	0.0658158	0.689822	0.176594	-0.552457	0.151293	0.701139	0.245357	0.701139	0.245357	0.644866
gene4416	uxuR	1.07677	0.421499	-0.66385	0.148812	-0.938856	-1.59413	-0.653527	0.245512	-0.653527	0.245512	0.644866
gene2138	ogrK	1.7174	2.50449	0.770145	0.245528	1.77735	2.56444	0.814791	0.223257	0.770145	0.245528	0.644866
gene1819	yeaC	-2.51969	-1.87402	0.624275	0.246022	1.4042	2.04987	0.631577	0.229551	0.624275	0.246022	0.645588
gene2441	ypdB	1.21278	1.96582	0.737578	0.180453	0.3069	1.05994	0.773478	0.246856	0.773478	0.246856	0.6472
gene1773	cedA	0.0972787	-0.919536	-1.07091	0.177542	0.518876	-0.49794	-1.0477	0.247366	-1.0477	0.247366	0.647959
gene3034	yghG	1.07982	1.85034	0.751467	0.248267	1.49748	2.268	0.790433	0.23119	0.751467	0.248267	0.649739
gene3584	treF	0.955031	1.75031	0.781708	0.138645	-1.0116	-0.21632	0.814925	0.249281	0.814925	0.249281	0.651313
gene806	ybhS	0.258282	1.52525	1.20727	0.190974	-0.933302	0.333662	1.30803	0.24943	1.30803	0.24943	0.651313
gene429	yajL	1.21439	0.602415	-0.619704	0.154335	-0.68988	-1.30186	-0.60938	0.249533	-0.60938	0.249533	0.651313
gene4485	slt	1.18841	1.68137	0.488548	0.182838	-0.233233	0.259724	0.499144	0.252753	0.499144	0.252753	0.65901
gene4022	katG	1.15069	1.52363	0.372361	0.198742	-0.272943	0.0999937	0.373171	0.252931	0.373171	0.252931	0.65901
gene4404	fimB	1.04765	1.56589	0.510966	0.244713	1.27895	1.79719	0.524791	0.253228	0.524791	0.253228	0.6592
gene2732	ygaM	2.35252	3.06367	0.699716	0.18215	0.912924	1.62407	0.739497	0.253732	0.739497	0.253732	0.659927
gene3688	grxC	0.115073	0.462182	0.345349	0.209963	0.760638	1.10775	0.347553	0.25563	0.347553	0.25563	0.664276
gene2696	rnlA	-0.506353	-0.0528045	0.447099	0.232293	0.483892	0.937441	0.452455	0.255888	0.452455	0.255888	0.66436
gene1865	mntP	-0.237885	-0.740647	-0.508913	0.185549	-1.05967	-1.56243	-0.507663	0.256446	-0.507663	0.256446	0.664805
gene3901	pldA	-0.255912	0.157003	0.408326	0.23198	0.52014	0.933055	0.412833	0.256818	0.412833	0.256818	0.664805
gene2768	gutQ	0.884877	0.36795	-0.523799	0.185506	-0.0896848	-0.606613	-0.516233	0.25702	-0.516233	0.25702	0.664805
gene3665	yibF	-1.49005	-2.37521	-0.926882	0.215967	-0.183558	-1.06873	-0.930425	0.257361	-0.930425	0.257361	0.664805
gene100	zapD	0.14931	-0.405682	-0.565234	0.195767	-0.152617	-0.70761	-0.559178	0.257466	-0.559178	0.257466	0.664805
gene305	ykgO	0.216026	1.74343	1.47256	0.257521	2.59342	4.12082	1.55747	0.0620782	1.47256	0.257521	0.664805
gene2338	nuoI	-0.513642	-1.04228	-0.540485	0.214681	0.246779	-0.28186	-0.536843	0.257741	-0.536843	0.257741	0.664805
gene116	yacL	1.07157	0.699925	-0.373907	0.235246	1.52073	1.14908	-0.370719	0.257895	-0.370719	0.257895	0.664805
gene3935	mobB	0.335164	1.30286	0.940798	0.163928	-1.10365	-0.135959	0.989291	0.258686	0.989291	0.258686	0.664805
gene2373	accD	0.291114	-0.0512885	-0.34287	0.224857	-0.249665	-0.592068	-0.342925	0.258763	-0.342925	0.258763	0.664805
gene2021	mtfA	2.54712	3.3326	0.775374	0.113786	-0.473319	0.312165	0.822676	0.258868	0.822676	0.258868	0.664805
gene2350	yfbT	1.36543	0.841721	-0.528991	0.168426	-0.410285	-0.933996	-0.521372	0.259094	-0.521372	0.259094	0.664805
gene2805	truD	0.0590222	-0.472079	-0.539964	0.191599	-0.633646	-1.16475	-0.535964	0.259194	-0.535964	0.259194	0.664805
gene3776	dgoR	1.00557	0.378804	-0.639199	0.192182	1.001	0.374229	-0.626803	0.259226	-0.626803	0.259226	0.664805
gene1146	hflD	-1.57991	-2.30858	-0.752226	0.214385	-0.901906	-1.63058	-0.758157	0.259857	-0.758157	0.259857	0.665842
gene725	ybgK	1.19625	1.68137	0.481392	0.153028	-1.15898	-0.673863	0.491454	0.260242	0.491454	0.260242	0.666246
gene441	tig	-0.530673	-1.18335	-0.653236	0.245343	0.419703	-0.232971	-0.65285	0.261588	-0.65285	0.261588	0.667885
gene3920	tatD	-0.578027	-1.32164	-0.76258	0.193995	-1.24433	-1.98794	-0.764041	0.261729	-0.764041	0.261729	0.667885
gene2844	mazE	0.935406	1.49268	0.547594	0.261779	1.42532	1.98259	0.565423	0.258619	0.547594	0.261779	0.667885
gene4428	yjiN	0.316098	-0.919535	-1.3102	0.162292	-0.275072	-1.51071	-1.27475	0.261791	-1.27475	0.261791	0.667885
gene212	rnhA	-1.03179	-0.304827	0.70686	0.216564	0.00391363	0.730878	0.719646	0.263512	0.719646	0.263512	0.671694
gene2402	mlaA	0.440348	0.0908784	-0.351085	0.212764	0.525207	0.175737	-0.349536	0.263741	-0.349536	0.263741	0.671695
gene407	proY	-0.59152	-1.07329	-0.490583	0.211432	-0.38314	-0.864915	-0.487635	0.264222	-0.487635	0.264222	0.672337
gene278	yagI	1.77884	1.11843	-0.66641	0.132709	-1.58638	-2.24679	-0.653501	0.264804	-0.653501	0.264804	0.672973
gene3	thrC	0.703059	0.279585	-0.426926	0.189645	-0.457601	-0.881077	-0.423475	0.26493	-0.423475	0.26493	0.672973
gene2198	sanA	2.36947	1.55661	-0.825241	0.116326	-0.166066	-0.978928	-0.79664	0.265775	-0.79664	0.265775	0.674154
gene2353	ackA	-2.24665	-2.61608	-0.370929	0.220253	0.616993	0.247569	-0.370929	0.266029	-0.370929	0.266029	0.674154
gene983	tusE	0.151935	0.659789	0.501146	0.209096	-0.195406	0.312448	0.510371	0.266083	0.510371	0.266083	0.674154
gene984	yccA	-0.378358	-0.0356065	0.341472	0.200425	-0.370289	-0.0275375	0.342206	0.266916	0.342206	0.266916	0.674943
gene2539	bamC	0.387811	0.0545413	-0.334584	0.220099	-0.634354	-0.967624	-0.333697	0.267018	-0.333697	0.267018	0.674943
gene38	caiA	0.692935	1.48728	0.781068	0.144763	-1.66576	-0.871412	0.812082	0.26713	0.812082	0.26713	0.674943
gene1735	aroD	0.428628	1.09135	0.648696	0.221631	0.431913	1.09463	0.670566	0.267313	0.670566	0.267313	0.674943
gene1493	ydcD	-0.0125967	-1.2821	-1.63605	0.268061	4.67844	3.40894	-1.31898	0.226071	-1.63605	0.268061	0.675123
gene3351	trkA	-0.605436	-0.0327483	0.560591	0.226852	0.229707	0.802395	0.569799	0.268473	0.569799	0.268473	0.675123
gene3715	rpmB	-0.746821	-1.25049	-0.504478	0.243611	0.331213	-0.172452	-0.503575	0.268549	-0.503575	0.268549	0.675123
gene3061	yghW	0.90723	2.30285	1.29974	0.268676	0.621009	2.01663	1.46008	0.2155	1.29974	0.268676	0.675123
gene1432	paaX	-0.171855	0.51698	0.673096	0.202937	-0.243358	0.445476	0.691923	0.269002	0.691923	0.269002	0.675123
gene4373	fecE	-0.241978	-1.13772	-0.947993	0.211996	0.747473	-0.148267	-0.926662	0.269216	-0.926662	0.269216	0.675123
gene51	pdxA	-0.797999	-1.78461	-1.01487	0.200159	-2.0399	-3.02651	-1.03394	0.269372	-1.03394	0.269372	0.675123
gene3343	aroE	-1.14217	-0.403414	0.719466	0.215274	-0.237709	0.501047	0.72936	0.269427	0.72936	0.269427	0.675123
gene4141	uvrA	-0.426506	-0.837627	-0.415052	0.205142	-0.823916	-1.23504	-0.414071	0.269452	-0.414071	0.269452	0.675123
gene4419	yjiE	-0.365976	0.788283	1.1278	0.16528	-2.85323	-1.69898	1.17155	0.269868	1.17155	0.269868	0.67537
gene3811	glmS	-0.0829177	-0.457589	-0.375255	0.235758	0.209052	-0.16562	-0.375223	0.270038	-0.375223	0.270038	0.67537
gene1849	fadD	-1.24822	-1.87772	-0.646218	0.220112	-0.790728	-1.42022	-0.649379	0.27024	-0.649379	0.27024	0.67537
gene1659	malX	3.72056	4.32275	0.598191	0.113421	0.167497	0.769686	0.627874	0.270507	0.627874	0.270507	0.675462
gene3133	yqjI	1.07495	1.56309	0.482083	0.217915	0.327468	0.815608	0.494954	0.270771	0.494954	0.270771	0.675549
gene1595	cspF	-2.27255	-3.50449	-1.27155	0.238592	-2.22946	-3.46141	-1.32637	0.271057	-1.32637	0.271057	0.675689
gene749	ybgC	-0.514117	0.235741	0.732768	0.190705	-0.867453	-0.117596	0.75001	0.271447	0.75001	0.271447	0.676086
gene2664	raiA	2.6746	3.12672	0.452164	0.146359	2.38545	2.83757	0.45276	0.272518	0.45276	0.272518	0.677669
gene3320	panF	-0.943433	-1.57979	-0.653483	0.21749	-0.743249	-1.3796	-0.654145	0.272895	-0.654145	0.272895	0.677669
gene3889	yifL	-0.584515	-1.00717	-0.431243	0.272951	1.96289	1.54024	-0.427371	0.271052	-0.431243	0.272951	0.677669
gene2187	dld	-0.123576	-0.579789	-0.464928	0.236772	0.678306	0.222093	-0.460425	0.273005	-0.460425	0.273005	0.677669
gene238	gpt	-0.886696	-1.22552	-0.341316	0.2434	1.0294	0.690573	-0.341316	0.274344	-0.341316	0.274344	0.680418
gene4258	tsaE	0.0718865	0.569959	0.48906	0.266567	1.03715	1.53522	0.499973	0.27579	0.499973	0.27579	0.68343
gene3758	yidH	0.973545	-0.059714	-1.07425	0.159433	-0.123734	-1.15699	-1.04422	0.277138	-1.04422	0.277138	0.686169
gene2590	hscB	0.0560479	-0.571614	-0.638993	0.192389	-1.52028	-2.14794	-0.635818	0.277362	-0.635818	0.277362	0.686169
gene3500	yhhX	-1.62457	-1.15658	0.458598	0.252205	0.260288	0.728279	0.462206	0.278028	0.462206	0.278028	0.687237
gene529	lpxH	-1.91552	-3.15657	-1.27722	0.237506	-3.1195	-4.36055	-1.34261	0.278826	-1.34261	0.278826	0.68826
gene1219	ycgV	0.339429	1.52525	1.1455	0.178403	-2.0399	-0.854084	1.22292	0.27891	1.22292	0.27891	0.68826
gene3481	rtcA	0.821684	-0.112182	-0.955737	0.158451	-1.81099	-2.74485	-0.943309	0.279805	-0.943309	0.279805	0.689782
gene4321	mpl	0.179481	-0.142718	-0.32338	0.231515	0.351253	0.029054	-0.322668	0.279996	-0.322668	0.279996	0.689782
gene2868	rlmM	-0.843349	-1.29189	-0.455029	0.216982	-1.0492	-1.49774	-0.455503	0.280607	-0.455503	0.280607	0.690576
gene4484	yjjK	0.470815	0.149718	-0.321906	0.239023	-0.555835	-0.876932	-0.321194	0.280789	-0.321194	0.280789	0.690576
gene3000	loiP	1.10218	0.629083	-0.480621	0.232235	1.25089	0.77779	-0.471592	0.281861	-0.471592	0.281861	0.692633
gene4302	ytfH	0.632461	1.26809	0.622245	0.234831	0.471235	1.10686	0.646077	0.282178	0.646077	0.282178	0.692833
gene3492	glgX	2.42898	3.22885	0.792074	0.0906124	-2.66459	-1.86472	0.841582	0.283069	0.841582	0.283069	0.694441
gene1278	yciC	-1.0011	-1.43999	-0.450436	0.272206	1.41487	0.97599	-0.445814	0.283391	-0.445814	0.283391	0.694501
gene1902	waaN	-0.39322	0.0693643	0.455824	0.226534	-0.408711	0.0538726	0.461812	0.283566	0.461812	0.283566	0.694501
gene1675	pdxY	-1.35824	-1.96018	-0.621417	0.243965	-0.0810965	-0.683032	-0.622859	0.285883	-0.622859	0.285883	0.699592
gene3995	fieF	0.541998	0.0804621	-0.467677	0.223642	0.0194313	-0.442105	-0.463092	0.286187	-0.463092	0.286187	0.699754
gene2525	tktB	2.74468	3.38086	0.62971	0.132661	-0.700053	-0.0638798	0.663616	0.286826	0.663616	0.286826	0.699878
gene2093	wcaN	-0.989427	-1.30908	-0.321365	0.25437	1.42817	1.10852	-0.321121	0.286913	-0.321121	0.286913	0.699878
gene2064	yoeI	-1.95048	-1.18257	0.732459	0.287168	1.41865	2.18656	0.750715	0.261402	0.732459	0.287168	0.699878
gene1691	rnt	-0.894747	-1.69714	-0.832336	0.227995	-0.607736	-1.41013	-0.837138	0.287191	-0.837138	0.287191	0.699878
gene1570	ydeH	-1.19598	-0.282107	0.870276	0.263997	0.178932	1.0928	0.90249	0.287608	0.90249	0.287608	0.69997
gene1810	pncA	-2.11049	-3.01907	-0.959314	0.257581	-0.0423665	-0.950945	-0.970079	0.28825	-0.970079	0.28825	0.69997
gene1915	yecD	1.15635	0.683126	-0.480287	0.226438	0.783987	0.310764	-0.471597	0.288543	-0.471597	0.288543	0.69997
gene3845	yifE	0.398683	0.746349	0.34713	0.208733	2.27077	2.61844	0.34794	0.288593	0.34794	0.288593	0.69997
gene1894	yebF	-0.371271	0.302855	0.663846	0.180745	-2.09845	-1.42433	0.673872	0.288667	0.673872	0.288667	0.69997
gene3435	frlC	2.53172	3.55078	0.988969	0.16217	-0.257	0.76206	1.09643	0.289171	1.09643	0.289171	0.69997
gene2852	truC	-1.01929	-1.94507	-0.960777	0.226377	-1.55279	-2.47857	-0.978799	0.289293	-0.978799	0.289293	0.69997
gene3294	yhcM	-0.621408	-1.32164	-0.723688	0.230427	-0.138749	-0.838977	-0.720878	0.289404	-0.720878	0.289404	0.69997
gene65	thiP	-1.62772	-2.86706	-1.30113	0.240478	-2.17952	-3.41886	-1.33393	0.289526	-1.33393	0.289526	0.69997
gene2167	mrp	-0.60691	-0.923535	-0.318305	0.249915	1.12298	0.806353	-0.317573	0.289816	-0.317573	0.289816	0.69997
gene3711	waaA	-0.802501	-0.301217	0.492878	0.221598	-0.846794	-0.34551	0.497601	0.289925	0.497601	0.289925	0.69997
gene2557	yfgD	0.879518	0.43561	-0.450637	0.254124	1.48782	1.04392	-0.44356	0.290086	-0.44356	0.290086	0.69997
gene3627	insK	-2.60543	-1.57161	1.00279	0.233021	-1.55403	-0.52021	0.996818	0.291034	0.996818	0.291034	0.701021
gene4281	ulaR	0.30876	-0.349222	-0.677227	0.222172	0.473977	-0.184005	-0.665254	0.291289	-0.665254	0.291289	0.701021
gene3529	yhhM	1.37591	2.01906	0.630621	0.214745	0.215752	0.858906	0.662496	0.291622	0.662496	0.291622	0.701021
gene479	adk	-0.545248	-0.211121	0.333795	0.211783	1.28288	1.61701	0.333795	0.291732	0.333795	0.291732	0.701021
gene830	mntR	-0.700655	-1.30858	-0.628605	0.245939	0.468438	-0.139487	-0.622504	0.291948	-0.622504	0.291948	0.701021
gene1716	pykF	-1.25492	-1.59307	-0.338965	0.239515	1.02504	0.686884	-0.338965	0.291953	-0.338965	0.291953	0.701021
gene1940	flhD	1.50901	2.62478	1.0618	0.224521	-0.398356	0.717416	1.18711	0.292245	1.18711	0.292245	0.701149
gene3243	dacB	-0.966587	-0.362726	0.588392	0.250876	0.184099	0.787959	0.598277	0.292954	0.598277	0.292954	0.701305
gene1256	ychJ	-1.40317	-1.92421	-0.539367	0.267966	0.828712	0.307666	-0.536451	0.29331	-0.536451	0.29331	0.701305
gene2067	yoeB	1.8951	1.16084	-0.750138	0.172246	0.71672	-0.017546	-0.724175	0.293582	-0.724175	0.293582	0.701305
gene1836	yeaP	-1.85929	-1.15658	0.67965	0.250426	-0.0829713	0.619742	0.686992	0.293588	0.686992	0.293588	0.701305
gene863	grxA	1.07903	1.95997	0.859595	0.293666	2.60016	3.4811	0.900496	0.166622	0.859595	0.293666	0.701305
gene317	ykgD	1.41009	2.41833	0.967309	0.227729	-0.139164	0.869076	1.06111	0.293914	1.06111	0.293914	0.701305
gene389	phoA	-1.97154	-0.977252	0.963118	0.230246	-1.39269	-0.398405	0.967155	0.29398	0.967155	0.29398	0.701305
gene3168	yhaK	0.87419	1.65649	0.754709	0.268062	0.687504	1.46981	0.804863	0.294385	0.804863	0.294385	0.701701
gene1150	icd	-1.80562	-2.12826	-0.324258	0.24904	0.807299	0.484653	-0.324384	0.295122	-0.324384	0.295122	0.702889
gene726	ybgL	0.698307	1.30285	0.596153	0.18638	-1.31095	-0.706401	0.61497	0.295673	0.61497	0.295673	0.703629
gene4002	yiiS	1.99633	2.42684	0.426674	0.262749	1.19998	1.63049	0.439119	0.29598	0.439119	0.29598	0.703789
gene1651	manA	0.606839	0.277319	-0.331332	0.258694	1.06604	0.736524	-0.32931	0.296802	-0.32931	0.296802	0.70427
gene3862	rho	-1.46702	-1.15127	0.314609	0.263079	-0.905889	-0.590139	0.314548	0.296868	0.314548	0.296868	0.70427
gene3595	bcsC	0.451065	-0.474751	-0.953079	0.185526	-1.58034	-2.50616	-0.943051	0.296901	-0.943051	0.296901	0.70427
gene1648	tus	-0.185748	0.460396	0.62773	0.275618	0.723547	1.36969	0.64866	0.297152	0.64866	0.297152	0.704298
gene3864	wzzE	-1.70601	-1.11938	0.57581	0.217883	-1.60529	-1.01866	0.575839	0.29751	0.575839	0.29751	0.70458
gene2249	dsbE	1.9777	2.78828	0.792962	0.172307	-0.484234	0.326345	0.85404	0.299405	0.85404	0.299405	0.70795
gene3236	secG	-0.477324	-0.166913	0.309334	0.238075	-0.206813	0.103597	0.310045	0.299415	0.310045	0.299415	0.70795
gene93	ftsA	0.995528	0.664742	-0.332141	0.233316	-0.833876	-1.16466	-0.330138	0.300354	-0.330138	0.300354	0.709598
gene2535	ypfH	1.2551	0.741739	-0.523043	0.239639	1.31389	0.800528	-0.510856	0.301461	-0.510856	0.301461	0.710312
gene3740	nlpA	-2.61074	-1.76753	0.79789	0.301868	1.44142	2.28462	0.816196	0.274042	0.79789	0.301868	0.710312
gene178	lpxA	-0.760896	-1.1092	-0.35137	0.244733	-0.77921	-1.12751	-0.35137	0.301883	-0.35137	0.301883	0.710312
gene4030	pflD	0.617538	1.62478	0.969798	0.210488	-1.16389	-0.156647	1.04201	0.302409	1.04201	0.302409	0.710312
gene1690	gloA	0.994109	0.652346	-0.344549	0.281128	1.53738	1.19562	-0.340736	0.302456	-0.340736	0.302456	0.710312
gene2495	amiA	-1.0651	-0.434111	0.618569	0.221322	-1.29314	-0.662155	0.62303	0.302636	0.62303	0.302636	0.710312
gene3820	atpB	-1.22014	-0.909484	0.309344	0.242824	-0.128098	0.182555	0.310055	0.302664	0.310055	0.302664	0.710312
gene3402	fusA	-1.24608	-2.19042	-0.945204	0.302785	-0.0281039	-0.972433	-0.945964	0.279246	-0.945204	0.302785	0.710312
gene820	rlmF	0.105284	-0.313002	-0.424119	0.249128	0.0575741	-0.360712	-0.420526	0.302929	-0.420526	0.302929	0.710312
gene222	gmhA	1.16452	0.856297	-0.308828	0.248938	0.893465	0.585244	-0.307817	0.303169	-0.307817	0.303169	0.710312
gene3345	yrdD	-0.344044	0.127768	0.463604	0.257995	0.0290076	0.500819	0.470848	0.303824	0.470848	0.303824	0.710312
gene64	thiQ	-1.05061	-2.01907	-1.05376	0.25637	0.597802	-0.370659	-1.02625	0.303854	-1.02625	0.303854	0.710312
gene1619	ynfA	0.610837	0.064695	-0.563645	0.295942	2.55961	2.01347	-0.547912	0.303988	-0.547912	0.303988	0.710312
gene3008	endA	0.7298	0.0513164	-0.698004	0.216648	0.286966	-0.391518	-0.68098	0.30404	-0.68098	0.30404	0.710312
gene1290	yciO	0.432523	0.0697949	-0.366319	0.266218	0.796005	0.433277	-0.36369	0.304408	-0.36369	0.304408	0.710607
gene3615	yhjY	0.786488	1.62478	0.802804	0.305331	1.18661	2.0249	0.862533	0.282816	0.802804	0.305331	0.712197
gene3146	rlmG	-1.46767	-1.85557	-0.394877	0.261806	-0.147001	-0.534905	-0.394968	0.305647	-0.394968	0.305647	0.712369
gene3295	yhcB	0.477129	0.79384	0.315382	0.251919	0.525624	0.842335	0.317237	0.30718	0.317237	0.30718	0.715373
gene3512	ugpC	1.47852	0.302856	-1.21462	0.134952	-1.24421	-2.41988	-1.17477	0.308605	-1.17477	0.308605	0.718124
gene196	metI	-0.96508	-1.55513	-0.610182	0.25735	-0.248931	-0.838977	-0.607538	0.309404	-0.607538	0.309404	0.719412
gene438	ampG	-2.39692	-3.341	-0.985294	0.277778	-1.71736	-2.66144	-1.02028	0.310102	-1.02028	0.310102	0.720192
gene2739	proX	-1.33951	-1.69285	-0.360197	0.304925	1.37456	1.02122	-0.358269	0.310471	-0.358269	0.310471	0.720192
gene3252	mlaB	0.719679	0.0398208	-0.689488	0.191012	-2.50827	-3.18813	-0.68272	0.310474	-0.68272	0.310474	0.720192
gene4251	orn	0.381655	0.0423267	-0.3427	0.291882	1.35854	1.01921	-0.339445	0.311346	-0.339445	0.311346	0.721646
gene2894	mutH	0.243529	-0.545141	-0.814455	0.216139	-0.897458	-1.68613	-0.805592	0.311915	-0.805592	0.311915	0.722393
gene722	dtpD	0.168404	-0.697144	-0.906519	0.225679	0.0157653	-0.849784	-0.889091	0.312738	-0.889091	0.312738	0.723731
gene31	carA	-1.55752	-1.09106	0.455518	0.287404	0.349716	0.81618	0.459839	0.313039	0.459839	0.313039	0.723858
gene2265	mqo	-5.00276	-5.80566	-0.83179	0.310407	-0.267112	-1.07002	-0.847992	0.313777	-0.847992	0.313777	0.724415
gene4143	yjcB	-3.17898	-3.81262	-0.659101	0.292912	-0.59548	-1.22912	-0.670439	0.313937	-0.670439	0.313937	0.724415
gene3516	livF	1.09511	0.110211	-1.04207	0.196703	0.819235	-0.16567	-0.98982	0.31435	-0.98982	0.31435	0.724415
gene1660	malY	0.668664	1.11843	0.443285	0.280171	0.655736	1.1055	0.454172	0.314688	0.454172	0.314688	0.724415
gene3767	ibpB	2.15865	2.85305	0.682135	0.179226	-0.506841	0.187563	0.727708	0.314808	0.727708	0.314808	0.724415
gene2037	cobU	0.780731	1.4604	0.664323	0.223773	-0.45494	0.224724	0.695989	0.31492	0.695989	0.31492	0.724415
gene1362	uspE	-0.123425	0.200573	0.322123	0.25599	0.214074	0.538072	0.324124	0.315207	0.324124	0.315207	0.724415
gene1125	ycfQ	0.515186	1.0491	0.523007	0.28396	0.737534	1.27145	0.54054	0.315273	0.54054	0.315273	0.724415
gene2475	ptsH	0.730109	0.384287	-0.346232	0.250748	1.85851	1.51269	-0.34614	0.315573	-0.34614	0.315573	0.724415
gene1358	mppA	-0.546379	-0.134009	0.405433	0.297828	0.68383	1.0962	0.410288	0.315803	0.410288	0.315803	0.724415
gene747	ybgT	1.30333	1.62908	0.32425	0.315992	2.18919	2.51494	0.327605	0.289147	0.32425	0.315992	0.724415
gene4490	creA	1.4709	1.81743	0.343818	0.309091	1.33404	1.68056	0.350347	0.316785	0.350347	0.316785	0.725667
gene2481	cysM	-0.40394	-1.03818	-0.655507	0.254867	-0.03405	-0.668293	-0.649193	0.317972	-0.649193	0.317972	0.727387
gene3484	glpR	-0.731137	-0.204105	0.516527	0.246849	-0.820855	-0.293824	0.522862	0.318031	0.522862	0.318031	0.727387
gene741	sucD	0.801129	0.408788	-0.397609	0.272047	0.769097	0.376755	-0.391739	0.318501	-0.391739	0.318501	0.727615
gene1748	ydiU	-2.05984	-2.75604	-0.726183	0.280629	-0.761098	-1.4573	-0.735082	0.31864	-0.735082	0.31864	0.727615
gene2952	idi	-0.461142	0.302855	0.728068	0.319343	0.911599	1.6756	0.76444	0.311943	0.728068	0.319343	0.727615
gene2808	ftsB	-0.263509	0.355322	0.605173	0.231455	-0.958649	-0.339818	0.620076	0.319428	0.620076	0.319428	0.727615
gene2897	tas	0.312487	-0.0672573	-0.385144	0.2726	0.416741	0.0369965	-0.38047	0.319811	-0.38047	0.319811	0.727615
gene2242	yejL	-0.884577	-0.392291	0.480721	0.320009	2.17421	2.6665	0.489005	0.257923	0.480721	0.320009	0.727615
gene1017	cbpA	1.66977	2.07779	0.404585	0.245627	-0.0667786	0.34124	0.415684	0.320056	0.415684	0.320056	0.727615
gene27	fkpB	0.262093	-0.456136	-0.734934	0.219916	-1.75245	-2.47068	-0.729557	0.320521	-0.729557	0.320521	0.727615
gene25	ileS	-0.0289989	-0.356022	-0.327419	0.299817	-0.229455	-0.556478	-0.327419	0.320664	-0.327419	0.320664	0.727615
gene880	ybjQ	1.54321	1.18634	-0.36028	0.282866	1.40767	1.05081	-0.354727	0.320698	-0.354727	0.320698	0.727615
gene3651	lyxK	0.845382	1.59236	0.71684	0.320977	1.00039	1.74737	0.769631	0.320011	0.71684	0.320977	0.727615
gene4418	iraD	0.743475	-0.112182	-0.915967	0.247355	1.70118	0.845521	-0.86385	0.321193	-0.86385	0.321193	0.727615
gene3045	insH1	-0.21423	1.62478	1.76447	0.321544	2.89186	4.73087	1.86997	0.0362636	1.76447	0.321544	0.727615
gene1696	ydhP	-2.06342	-2.72268	-0.687978	0.286004	-0.398694	-1.05796	-0.696721	0.321749	-0.696721	0.321749	0.727615
gene4299	ytfE	1.3902	2.13936	0.726494	0.265638	0.428364	1.17752	0.781101	0.321844	0.781101	0.321844	0.727615
gene4330	mgtL	0.196648	-0.257104	-0.462222	0.322388	4.01305	3.5593	-0.455481	0.237285	-0.462222	0.322388	0.727619
gene917	pflB	1.37771	0.860627	-0.516737	0.280189	0.967072	0.44999	-0.51686	0.322649	-0.51686	0.322649	0.727619
gene4215	lysU	2.4094	2.72118	0.311513	0.235289	0.651247	0.963031	0.313901	0.322818	0.313901	0.322818	0.727619
gene3541	nikD	0.819673	1.76229	0.908198	0.22625	-1.11205	-0.169439	0.981723	0.322957	0.981723	0.322957	0.727619
gene605	fepD	-3.04008	-1.69714	1.30939	0.271536	-2.89746	-1.55452	1.2843	0.323083	1.2843	0.323083	0.727619
gene1879	yebT	-1.43628	-2.13772	-0.734412	0.277815	-0.268124	-0.969561	-0.736993	0.323741	-0.736993	0.323741	0.728116
gene2190	yohD	0.328303	0.930886	0.591747	0.228874	-0.849658	-0.247075	0.609981	0.3238	0.609981	0.3238	0.728116
gene2186	bglX	0.0110438	-0.308714	-0.322366	0.268334	0.114984	-0.204773	-0.320763	0.324074	-0.320763	0.324074	0.728176
gene3888	cyaY	-0.498538	0.00840725	0.494203	0.324584	1.71584	2.22278	0.505787	0.289327	0.494203	0.324584	0.728764
gene2627	yfhL	-0.643184	-0.14321	0.488698	0.325351	2.37943	2.8794	0.498439	0.247753	0.488698	0.325351	0.729237
gene1246	narK	-3.77222	-4.09684	-0.330125	0.296249	0.953748	0.629124	-0.33199	0.325703	-0.33199	0.325703	0.729237
gene764	pnuC	0.777583	0.222684	-0.570325	0.260759	1.08863	0.533732	-0.556122	0.325817	-0.556122	0.325817	0.729237
gene1270	yciU	-0.15999	0.331424	0.481692	0.288089	0.419036	0.910449	0.491571	0.325906	0.491571	0.325906	0.729237
gene3593	dctA	-0.235104	-0.784608	-0.564506	0.263858	0.0261411	-0.523363	-0.560081	0.326239	-0.560081	0.326239	0.729237
gene454	mdlB	-0.650652	-1.41335	-0.798815	0.260443	-0.39081	-1.15351	-0.793864	0.326283	-0.793864	0.326283	0.729237
gene1307	yciH	-1.34312	-2.01907	-0.707266	0.280145	-0.181883	-0.857836	-0.707896	0.326994	-0.707896	0.326994	0.730271
gene1774	katE	2.59549	3.27248	0.664168	0.229882	0.634064	1.31105	0.714913	0.327447	0.714913	0.327447	0.730726
gene3536	yhhT	-0.249638	0.717893	0.908778	0.307374	-0.131469	0.83606	0.9798	0.328471	0.9798	0.328471	0.732455
gene2379	yfcJ	-0.24348	-0.960179	-0.736016	0.242911	-1.72285	-2.43955	-0.738578	0.329277	-0.738578	0.329277	0.733242
gene4135	alr	-0.814881	-1.3525	-0.551177	0.26653	-1.04166	-1.57928	-0.552815	0.329434	-0.552815	0.329434	0.733242
gene2848	gudD	1.94893	2.67209	0.70616	0.218392	-0.154431	0.56873	0.761912	0.329572	0.761912	0.329572	0.733242
gene1658	malI	0.373655	-0.360109	-0.75814	0.232678	-0.583388	-1.31715	-0.744279	0.329858	-0.744279	0.329858	0.733322
gene158	degP	2.29242	2.59454	0.301653	0.252512	0.642835	0.944962	0.305843	0.330513	0.305843	0.330513	0.734214
gene1249	narJ	-0.37875	0.418333	0.7801	0.212805	-2.79098	-1.9939	0.799201	0.330903	0.799201	0.330903	0.734214
gene465	hha	-1.08474	-0.550304	0.521194	0.278435	-0.184754	0.349684	0.527156	0.33123	0.527156	0.33123	0.734214
gene2009	yedR	-0.552524	-0.092005	0.448877	0.33159	1.19394	1.65446	0.458589	0.328075	0.448877	0.33159	0.734214
gene2510	yffS	2.05861	1.72829	-0.332659	0.310003	2.19666	1.86633	-0.327597	0.331787	-0.327597	0.331787	0.734214
gene2253	ccmC	1.43451	2.01067	0.567437	0.221872	-0.570986	0.00518142	0.594381	0.332041	0.594381	0.332041	0.734214
gene184	yaeR	0.264935	0.954932	0.669394	0.261507	-0.247879	0.442117	0.6991	0.332096	0.6991	0.332096	0.734214
gene3412	yheV	-0.0723407	-1.01907	-1.02861	0.252215	0.590148	-0.356584	-0.983683	0.332257	-0.983683	0.332257	0.734214
gene2264	eco	0.655025	0.324993	-0.333365	0.300905	1.09331	0.763278	-0.329902	0.333001	-0.329902	0.333001	0.734741
gene3029	yqgA	-0.189477	-0.867069	-0.708162	0.268524	0.425478	-0.252115	-0.695253	0.333116	-0.695253	0.333116	0.734741
gene47	folA	-0.7569	-1.10432	-0.354164	0.327113	1.52638	1.17896	-0.351498	0.333246	-0.351498	0.333246	0.734741
gene2083	wbbK	-1.98466	-1.54905	0.424097	0.31545	0.456832	0.892442	0.427828	0.333922	0.427828	0.333922	0.735657
gene3077	plsC	-0.697789	-0.31453	0.376407	0.322009	0.781218	1.16448	0.381399	0.334355	0.381399	0.334355	0.735657
gene547	insE1	0.69087	1.68137	0.932035	0.334508	1.22165	2.21215	1.02663	0.273385	0.932035	0.334508	0.735657
gene4114	malG	1.44519	2.47278	0.982178	0.233213	-1.22482	-0.197228	1.09932	0.334662	1.09932	0.334662	0.735657
gene2860	ygdG	0.016838	0.450412	0.425831	0.294464	0.282974	0.716547	0.434336	0.335127	0.434336	0.335127	0.73585
gene1636	ydgD	0.276722	1.01335	0.717434	0.233697	-1.17567	-0.439047	0.74849	0.335922	0.74849	0.335922	0.73585
gene778	modC	-0.245556	0.665426	0.882445	0.238807	-1.87591	-0.96493	0.920589	0.335939	0.920589	0.335939	0.73585
gene3944	yihA	-0.210487	-0.519608	-0.311651	0.290804	0.54528	0.236159	-0.31086	0.336234	-0.31086	0.336234	0.73585
gene1258	rssB	-0.501188	0.302856	0.779342	0.247056	-1.37084	-0.566802	0.804189	0.336464	0.804189	0.336464	0.73585
gene2813	iap	-0.396717	-1.11218	-0.749673	0.270238	0.102542	-0.612924	-0.739443	0.33647	-0.739443	0.33647	0.73585
gene3922	ubiD	-0.866813	-0.553782	0.311013	0.26356	-0.95785	-0.644819	0.311805	0.336874	0.311805	0.336874	0.73585
gene277	yagH	3.0654	3.84717	0.768839	0.156515	-0.628969	0.152802	0.842356	0.336964	0.842356	0.336964	0.73585
gene2703	yfjT	1.33601	0.454859	-0.948142	0.253675	2.35653	1.47538	-0.878589	0.337004	-0.878589	0.337004	0.73585
gene2957	xerD	0.0052118	0.543863	0.530446	0.22431	-1.91549	-1.37684	0.540863	0.337686	0.540863	0.337686	0.736508
gene3923	fre	-1.1015	-0.716254	0.380138	0.270728	-0.593594	-0.208349	0.381985	0.337809	0.381985	0.337809	0.736508
gene3010	gshB	0.401709	0.0646945	-0.339904	0.270617	-0.181252	-0.518266	-0.337282	0.338196	-0.337282	0.338196	0.736508
gene456	amtB	0.285223	-0.697143	-1.02922	0.222016	-1.18913	-2.1715	-1.01116	0.338593	-1.01116	0.338593	0.736508
gene2473	cysZ	1.27861	0.758534	-0.529896	0.243538	0.231824	-0.288249	-0.516338	0.338814	-0.516338	0.338814	0.736508
gene4053	birA	-1.04984	-0.43411	0.602324	0.253729	-1.40767	-0.791937	0.608404	0.338842	0.608404	0.338842	0.736508
gene3707	waaS	-1.72224	-1.18257	0.5201	0.339059	1.11739	1.65706	0.52857	0.335532	0.5201	0.339059	0.736508
gene3524	ftsX	0.179693	-0.164751	-0.347524	0.266528	-0.871858	-1.2163	-0.345695	0.340112	-0.345695	0.340112	0.73825
gene1825	yeaG	1.98002	2.62478	0.631221	0.245887	0.215752	0.860513	0.67667	0.340573	0.67667	0.340573	0.738543
gene3498	gntR	-0.172351	0.302855	0.466289	0.26413	-0.829709	-0.354503	0.474577	0.34075	0.474577	0.34075	0.738543
gene4063	rplA	-1.01761	-1.68702	-0.668608	0.341112	-0.106855	-0.776266	-0.670385	0.31956	-0.668608	0.341112	0.738783
gene2488	murQ	3.18822	2.62478	-0.569306	0.168137	0.542885	-0.0205479	-0.546212	0.341458	-0.546212	0.341458	0.738988
gene4436	mcrB	-1.04586	-1.57161	-0.557386	0.33724	2.00449	1.47874	-0.542035	0.342906	-0.542035	0.342906	0.740919
gene3724	yicG	-0.533836	-0.160713	0.367048	0.330035	0.780405	1.15353	0.371416	0.343038	0.371416	0.343038	0.740919
gene1077	grxB	1.39235	1.78018	0.383721	0.289313	0.293434	0.681259	0.394025	0.343253	0.394025	0.343253	0.740919
gene1715	ydhZ	-0.321229	-1.01907	-0.769123	0.343359	2.98246	2.28462	-0.718432	0.337835	-0.769123	0.343359	0.740919
gene1158	cohE	0.658908	1.08713	0.42103	0.344777	1.57972	2.00794	0.431699	0.328609	0.42103	0.344777	0.743191
gene4132	pspG	-1.4113	-0.697144	0.681279	0.321625	0.386244	1.1004	0.700027	0.344967	0.700027	0.344967	0.743191
gene1554	uxaB	0.0119554	0.656492	0.628901	0.260484	-0.705245	-0.0607095	0.64885	0.345456	0.64885	0.345456	0.743191
gene2748	gshA	-0.924571	-0.607096	0.314432	0.269241	-0.943588	-0.626114	0.315801	0.345612	0.315801	0.345612	0.743191
gene1260	hns	-0.796132	-1.20984	-0.414157	0.295235	0.874009	0.460297	-0.413827	0.345713	-0.413827	0.345713	0.743191
gene974	yccS	-0.483006	-1.03418	-0.565214	0.275035	-1.08243	-1.6336	-0.564289	0.346474	-0.564289	0.346474	0.743191
gene4016	rpmE	-0.957895	-1.51998	-0.561501	0.277878	1.8786	1.31652	-0.562588	0.347135	-0.562588	0.347135	0.743191
gene2016	yedY	1.28514	2.03982	0.735585	0.219883	-1.21757	-0.462893	0.788371	0.347262	0.788371	0.347262	0.743191
gene746	cydB	1.07154	1.38232	0.310775	0.264449	0.517055	0.827832	0.311485	0.347497	0.311485	0.347497	0.743191
gene4491	creB	1.113	0.302856	-0.827147	0.198944	-2.42607	-3.23622	-0.810463	0.347615	-0.810463	0.347615	0.743191
gene975	yccF	0.268687	-0.0706041	-0.343672	0.323908	1.20392	0.864629	-0.340016	0.347832	-0.340016	0.347832	0.743191
gene1759	rpmI	-1.01828	-1.40714	-0.389621	0.296119	0.86885	0.479985	-0.389709	0.347847	-0.389709	0.347847	0.743191
gene3240	rlmE	-1.32329	-0.950264	0.368279	0.264687	-1.19547	-0.822449	0.369318	0.347902	0.369318	0.347902	0.743191
gene685	nagD	0.516197	0.225589	-0.292163	0.295451	0.56471	0.274101	-0.290734	0.348125	-0.290734	0.348125	0.743191
gene388	iraP	-0.879704	-0.204105	0.644098	0.348329	1.33742	2.01302	0.669843	0.321325	0.644098	0.348329	0.743191
gene224	yafK	-1.14294	-0.724112	0.408681	0.326076	0.510539	0.929368	0.413489	0.348458	0.413489	0.348458	0.743191
gene4039	argH	1.34235	0.887817	-0.461735	0.254991	-0.125756	-0.580294	-0.450427	0.348933	-0.450427	0.348933	0.743399
gene1350	tyrR	-0.0715491	-0.393754	-0.325371	0.285658	-0.365991	-0.688196	-0.323876	0.349114	-0.323876	0.349114	0.743399
gene3247	rplU	0.13135	-0.568408	-0.700333	0.306286	1.32363	0.623873	-0.698963	0.349521	-0.698963	0.349521	0.743399
gene1049	ycdY	-0.37247	-0.733215	-0.367856	0.322544	0.872822	0.512077	-0.363699	0.349567	-0.363699	0.349567	0.743399
gene1412	hslJ	-0.37385	-0.996705	-0.650392	0.288594	0.221283	-0.401572	-0.640471	0.351406	-0.640471	0.351406	0.746574
gene3448	rpe	0.967684	0.639889	-0.330912	0.295609	0.553358	0.225562	-0.326647	0.35172	-0.326647	0.35172	0.746574
gene796	moaC	0.626585	0.147576	-0.489439	0.275538	0.110898	-0.368111	-0.480751	0.351822	-0.480751	0.351822	0.746574
gene1317	sapF	-0.90324	-0.0190721	0.834127	0.326304	-0.119072	0.765094	0.876266	0.352137	0.876266	0.352137	0.746684
gene1630	ynfK	0.480729	0.20247	-0.279285	0.303452	1.3008	1.02254	-0.278203	0.352382	-0.278203	0.352382	0.746684
gene2299	yfaD	0.717074	-0.0190725	-0.783614	0.287581	1.84253	1.10639	-0.743478	0.353126	-0.743478	0.353126	0.747383
gene970	matP	0.354124	0.788281	0.427255	0.294864	-0.0793112	0.354846	0.436688	0.35322	0.436688	0.35322	0.747383
gene1130	lolC	-1.08921	-1.55513	-0.482414	0.314559	0.341929	-0.12399	-0.479206	0.35383	-0.479206	0.35383	0.747829
gene3833	rbsB	2.92938	3.21692	0.287074	0.26789	0.98574	1.27328	0.291079	0.354272	0.291079	0.354272	0.747829
gene920	ycaP	1.66117	2.52525	0.816877	0.34325	0.608069	1.47214	0.923925	0.354328	0.923925	0.354328	0.747829
gene2538	purC	0.231591	-0.203036	-0.443222	0.29062	-0.0247137	-0.459342	-0.438007	0.354449	-0.438007	0.354449	0.747829
gene115	acnB	-1.10557	-1.38751	-0.283296	0.318796	-0.105045	-0.386979	-0.282845	0.355676	-0.282845	0.355676	0.749378
gene1778	chbA	-0.269506	0.788283	0.974715	0.356028	0.597802	1.65559	1.07459	0.310653	0.974715	0.356028	0.749378
gene3716	yicR	0.360752	1.30286	0.913514	0.235807	-2.79524	-1.85314	0.971896	0.356202	0.971896	0.356202	0.749378
gene2029	yeeO	-1.01379	0.039822	0.998144	0.308925	-1.23921	-0.185598	1.0467	0.356203	1.0467	0.356203	0.749378
gene2397	fadJ	0.73333	1.62478	0.859827	0.2495	-1.63306	-0.741609	0.929556	0.357115	0.929556	0.357115	0.750758
gene498	ybbN	1.30939	0.973064	-0.338926	0.27748	-0.0442925	-0.380614	-0.334252	0.358676	-0.334252	0.358676	0.753136
gene3152	ygjV	-0.282519	-1.15657	-0.965344	0.288734	0.897576	0.0235195	-0.914994	0.358758	-0.914994	0.358758	0.753136
gene3128	dnaG	-1.07936	-0.670178	0.403549	0.260252	-3.4479	-3.03871	0.405201	0.359256	0.405201	0.359256	0.753143
gene3714	rpmG	-0.878705	-0.370801	0.508273	0.19377	2.13127	2.63917	0.507416	0.359299	0.507416	0.359299	0.753143
gene1082	murJ	-0.930504	-1.35115	-0.430929	0.309529	-0.421009	-0.841655	-0.429865	0.359917	-0.429865	0.359917	0.753143
gene2074	hisH	0.71132	0.00329525	-0.733693	0.252564	-0.166717	-0.874743	-0.714015	0.360218	-0.714015	0.360218	0.753143
gene3989	sodA	-6.34898	-6.78142	-0.446874	0.360429	1.6335	1.20106	-0.451425	0.357199	-0.446874	0.360429	0.753143
gene262	ykfC	0.276352	1.08046	0.77706	0.266394	-1.24483	-0.440715	0.824167	0.360584	0.824167	0.360584	0.753143
gene3363	rplO	-0.959664	-1.42534	-0.465342	0.360779	-0.339624	-0.805299	-0.465784	0.337679	-0.465342	0.360779	0.753143
gene4138	aphA	1.88957	2.22102	0.328543	0.316119	0.683107	1.01455	0.33671	0.360812	0.33671	0.360812	0.753143
gene176	lpxD	-0.405996	-0.766567	-0.365432	0.291259	-0.950017	-1.31059	-0.364376	0.361643	-0.364376	0.361643	0.754343
gene2070	hisG	-0.072659	-0.581668	-0.524239	0.298697	0.224365	-0.284644	-0.517155	0.36254	-0.517155	0.36254	0.755602
gene902	trxB	-0.476105	-0.778244	-0.305549	0.311958	0.165423	-0.136716	-0.303889	0.362761	-0.303889	0.362761	0.755602
gene1021	wrbA	1.55152	1.87766	0.323158	0.363246	1.93884	2.26497	0.330399	0.346381	0.323158	0.363246	0.756076
gene1781	osmE	2.15566	1.84538	-0.31292	0.358316	2.86217	2.55189	-0.307252	0.363594	-0.307252	0.363594	0.756265
gene3856	ppiC	-0.188344	-0.531136	-0.348827	0.336257	0.873997	0.531206	-0.345049	0.364665	-0.345049	0.364665	0.757512
gene2076	hisF	0.459634	-0.0841681	-0.561933	0.296685	0.830462	0.28666	-0.547374	0.364709	-0.547374	0.364709	0.757512
gene4139	yjbQ	0.457221	0.950553	0.48052	0.341601	0.836486	1.32982	0.499181	0.365504	0.499181	0.365504	0.758626
gene3417	yheU	0.871924	1.51585	0.626161	0.366201	2.58945	3.23338	0.655834	0.25121	0.626161	0.366201	0.759537
gene4203	melR	2.85908	1.96582	-0.925282	0.177096	1.86083	0.967579	-0.85822	0.3668	-0.85822	0.3668	0.760243
gene4122	ubiA	-0.155759	0.131668	0.285232	0.312423	0.356657	0.644083	0.287539	0.367605	0.287539	0.367605	0.761375
gene3431	cysG	-0.138878	-0.620524	-0.492158	0.285251	-1.36725	-1.84889	-0.489554	0.367952	-0.489554	0.367952	0.761557
gene3144	higA	1.17494	1.59236	0.411068	0.315027	0.39676	0.814184	0.425619	0.369527	0.425619	0.369527	0.762323
gene3226	rpsO	-1.11759	-1.41031	-0.293891	0.331504	0.19793	-0.0947844	-0.293638	0.369636	-0.293638	0.369636	0.762323
gene1934	tar	-4.0311	-4.76323	-0.791702	0.36662	0.939449	0.207316	-0.790002	0.369675	-0.790002	0.369675	0.762323
gene4099	iclR	0.311243	-0.223214	-0.545367	0.271751	-1.55612	-2.09058	-0.539407	0.369935	-0.539407	0.369935	0.762323
gene3916	ubiB	-0.674386	-1.28211	-0.62085	0.286685	-2.87019	-3.47791	-0.631298	0.370322	-0.631298	0.370322	0.762323
gene3566	arsC	0.0657891	-0.697144	-0.822812	0.298487	1.01577	0.252831	-0.787349	0.370781	-0.787349	0.370781	0.762323
gene621	ahpC	1.23627	0.887084	-0.349535	0.303443	1.66723	1.31804	-0.349056	0.370983	-0.349056	0.370983	0.762323
gene2874	csdE	-0.0332695	0.554394	0.575702	0.266414	-1.53711	-0.949446	0.589812	0.371402	0.589812	0.371402	0.762323
gene2407	gtrB	-1.29622	-1.65229	-0.367088	0.362782	1.42089	1.06482	-0.363431	0.371531	-0.363431	0.371531	0.762323
gene4455	yjjP	0.56333	1.52525	0.906355	0.312581	-1.06031	-0.098391	1.00421	0.371786	1.00421	0.371786	0.762323
gene2661	yfiH	-0.651672	-0.112183	0.52823	0.279428	-1.53148	-0.991993	0.535786	0.372058	0.535786	0.372058	0.762323
gene3309	yhdE	0.0599132	-0.400752	-0.47469	0.322431	0.893514	0.432848	-0.465497	0.372404	-0.465497	0.372404	0.762323
gene3099	ribB	0.264187	0.536866	0.271298	0.300599	-0.41651	-0.143832	0.272753	0.372531	0.272753	0.372531	0.762323
gene3012	yqgF	-1.72416	-2.5045	-0.823454	0.32575	-1.3047	-2.08504	-0.839586	0.372561	-0.839586	0.372561	0.762323
gene3885	hemD	-0.58588	-0.019073	0.553796	0.279818	-1.45309	-0.886283	0.56337	0.372705	0.56337	0.372705	0.762323
gene3052	yghU	0.244148	-0.375216	-0.640636	0.286134	-0.117905	-0.73727	-0.630475	0.372735	-0.630475	0.372735	0.762323
gene2004	yedI	-0.587851	-0.95588	-0.377155	0.3453	0.879047	0.511018	-0.373685	0.373511	-0.373685	0.373511	0.762323
gene3357	rpoA	-1.15793	-1.72084	-0.56226	0.373555	-1.4189	-1.98181	-0.562875	0.241166	-0.56226	0.373555	0.762323
gene2762	srlA	6.81118	6.1916	-0.621058	0.0391957	1.80809	1.18852	-0.596877	0.373696	-0.596877	0.373696	0.762323
gene3382	rplC	-0.82038	-1.45578	-0.634683	0.373834	0.228456	-0.406947	-0.634683	0.372755	-0.634683	0.373834	0.762323
gene190	nlpE	0.69708	1.01335	0.31343	0.331944	0.390674	0.706941	0.31819	0.373895	0.31819	0.373895	0.762323
gene2572	yfgJ	-1.17691	-0.563878	0.586891	0.349902	0.460478	1.07351	0.601567	0.374423	0.601567	0.374423	0.762323
gene1641	pntA	1.18885	0.921479	-0.268587	0.316506	0.44928	0.181907	-0.266467	0.374507	-0.266467	0.374507	0.762323
gene4060	secE	-1.04032	-0.773335	0.265998	0.337486	-0.866463	-0.599475	0.266452	0.375047	0.266452	0.375047	0.762323
gene2807	ispD	-0.399997	0.182561	0.570194	0.263786	-2.19501	-1.61245	0.581551	0.375056	0.581551	0.375056	0.762323
gene3973	fdoI	-2.19921	-2.52538	-0.333617	0.338235	-0.0269473	-0.353117	-0.33469	0.375066	-0.33469	0.375066	0.762323
gene895	clpS	0.213456	-0.356108	-0.599053	0.329005	1.60293	1.03336	-0.576951	0.375343	-0.576951	0.375343	0.76236
gene4474	deoC	3.54136	3.25757	-0.284088	0.297166	0.535531	0.251742	-0.280691	0.37613	-0.280691	0.37613	0.763059
gene3873	wzyE	-0.975699	-1.81262	-0.886259	0.308255	-1.06155	-1.89848	-0.892634	0.376207	-0.892634	0.376207	0.763059
gene1268	oppD	-2.20411	-2.57161	-0.378571	0.34929	0.0467195	-0.320784	-0.379675	0.377691	-0.379675	0.377691	0.765162
gene3572	hdeB	2.64249	1.68137	-1.01184	0.198907	2.29441	1.33329	-0.925649	0.378048	-0.925649	0.378048	0.765162
gene687	nagA	1.04889	1.37728	0.325026	0.318291	0.0414077	0.369792	0.331771	0.378673	0.331771	0.378673	0.765162
gene401	araJ	-0.26806	-1.01907	-0.798398	0.299156	-0.0955371	-0.84655	-0.780396	0.37875	-0.780396	0.37875	0.765162
gene1197	ycgM	0.748428	1.05009	0.298981	0.346542	0.653113	0.954774	0.303718	0.378786	0.303718	0.378786	0.765162
gene3068	metC	-1.44017	-2.01907	-0.61964	0.349084	0.995886	0.416987	-0.607639	0.378806	-0.607639	0.378806	0.765162
gene2250	ccmF	1.33222	1.88782	0.545602	0.254175	-1.15034	-0.594744	0.574658	0.379158	0.574658	0.379158	0.765346
gene2450	ypeC	3.08613	2.38086	-0.725429	0.231025	2.67846	1.97318	-0.676893	0.380058	-0.676893	0.380058	0.766348
gene3664	selA	-0.653013	-1.0828	-0.440185	0.319485	-0.728667	-1.15845	-0.438914	0.380358	-0.438914	0.380358	0.766348
gene275	yagF	4.35105	3.77416	-0.579672	0.100903	-0.794915	-1.37181	-0.554057	0.380436	-0.554057	0.380436	0.766348
gene3750	ilvN	0.641225	-0.112182	-0.803587	0.286657	0.964213	0.210805	-0.762905	0.381074	-0.762905	0.381074	0.766629
gene274	yagE	4.57995	3.95311	-0.631901	0.108812	0.902354	0.275514	-0.600708	0.381097	-0.600708	0.381097	0.766629
gene2556	yfgC	0.54372	0.918514	0.369097	0.335763	0.177328	0.552121	0.377376	0.382176	0.377376	0.382176	0.767106
gene106	nadC	-1.02443	-0.575155	0.436592	0.339141	0.0429435	0.492215	0.443637	0.382268	0.443637	0.382268	0.767106
gene2626	yfhH	1.56969	1.98735	0.412219	0.28522	-0.593404	-0.175745	0.427659	0.382303	0.427659	0.382303	0.767106
gene3383	rpsJ	-0.738693	-1.26755	-0.529425	0.362539	0.475596	-0.0532647	-0.528583	0.382701	-0.528583	0.382701	0.767106
gene1353	mpaA	-1.35608	-2.08946	-0.785546	0.332775	-0.222235	-0.955622	-0.783146	0.382724	-0.783146	0.382724	0.767106
gene491	glsA	2.2271	2.88782	0.638195	0.345513	1.00264	1.66335	0.706273	0.383013	0.706273	0.383013	0.767106
gene3227	truB	-2.15098	-2.6471	-0.507424	0.332842	-2.77913	-3.27526	-0.52114	0.383224	-0.52114	0.383224	0.767106
gene2080	gnd	-0.921104	-1.23722	-0.316554	0.330263	0.898738	0.582626	-0.316554	0.383423	-0.316554	0.383423	0.767106
gene4445	yjiY	4.33544	4.03336	-0.30268	0.313381	0.505313	0.20323	-0.298453	0.384099	-0.298453	0.384099	0.767936
gene672	ybeX	-0.998006	-1.49232	-0.507783	0.319191	-1.55075	-2.04507	-0.51036	0.385145	-0.51036	0.385145	0.768916
gene3623	cspA	-4.10448	-5.00732	-0.903304	0.342306	1.99013	1.08728	-0.904043	0.385463	-0.904043	0.385463	0.768916
gene1271	clsA	-0.252909	0.082354	0.330907	0.339099	-0.00581223	0.32945	0.334927	0.385537	0.334927	0.385537	0.768916
gene4066	rpoB	-1.68681	-2.11431	-0.427291	0.376713	0.0592757	-0.368225	-0.427345	0.385833	-0.427345	0.385833	0.768916
gene1875	prc	-1.40987	-1.76128	-0.358578	0.328785	-1.10259	-1.454	-0.359629	0.386095	-0.359629	0.386095	0.768916
gene207	yafD	-0.140328	0.423149	0.54948	0.295495	-1.00573	-0.442249	0.564125	0.386159	0.564125	0.386159	0.768916
gene3007	yggI	0.981142	0.039822	-0.98935	0.227627	-0.851361	-1.79268	-0.949909	0.386581	-0.949909	0.386581	0.769236
gene642	lipA	-2.01011	-1.74456	0.26356	0.328294	0.13958	0.405132	0.263039	0.387468	0.263039	0.387468	0.77048
gene2620	glrK	-0.452431	0.209746	0.648741	0.272038	-2.70433	-2.04215	0.659409	0.388315	0.659409	0.388315	0.771165
gene3936	mobA	0.444874	1.06185	0.594518	0.337202	0.142885	0.759857	0.629558	0.388338	0.629558	0.388338	0.771165
gene1014	torA	1.48443	2.30285	0.78453	0.287812	-1.00243	-0.184005	0.876074	0.389098	0.876074	0.389098	0.772153
gene3285	nanE	4.66883	3.97123	-0.703493	0.0884884	0.477945	-0.219653	-0.665328	0.390395	-0.665328	0.390395	0.773192
gene3432	yhfL	-1.29145	-2.15657	-1.1233	0.358425	2.50853	1.64341	-0.935066	0.390691	-0.935066	0.390691	0.773192
gene2027	yeeN	-0.758667	-0.442017	0.312732	0.391232	2.44832	2.76497	0.315114	0.336542	0.312732	0.391232	0.773192
gene2351	yfbU	1.09635	0.72816	-0.374151	0.323968	0.442075	0.0738827	-0.366353	0.39143	-0.366353	0.39143	0.773192
gene2586	pepB	0.145564	-0.11861	-0.266498	0.361239	1.22008	0.955902	-0.265005	0.391655	-0.265005	0.391655	0.773192
gene1484	mnaT	-0.781007	-0.182572	0.570739	0.391712	1.2498	1.84823	0.592215	0.371961	0.570739	0.391712	0.773192
gene713	rhsC	0.53372	0.0315529	-0.509873	0.277349	-2.31783	-2.82	-0.504113	0.392163	-0.504113	0.392163	0.773192
gene3361	rpmJ	-1.12651	-1.52869	-0.402712	0.348877	0.727728	0.325547	-0.401871	0.392207	-0.401871	0.392207	0.773192
gene4092	yjaA	-1.71002	-0.889789	0.796482	0.310707	-2.39052	-1.57029	0.795894	0.392457	0.795894	0.392457	0.773192
gene2714	ypjA	1.18653	1.82642	0.619403	0.312011	-0.186346	0.45354	0.665508	0.392504	0.665508	0.392504	0.773192
gene3505	insA	-1.06704	0.039822	0.997047	0.392515	0.660538	1.7674	1.09808	0.332314	0.997047	0.392515	0.773192
gene1106	fabD	-0.899672	-1.15658	-0.258372	0.356127	-0.139621	-0.396526	-0.257646	0.394182	-0.257646	0.394182	0.775561
gene180	rnhB	0.355065	-0.204105	-0.570996	0.288034	-1.89038	-2.44955	-0.566603	0.394323	-0.566603	0.394323	0.775561
gene3823	mnmG	-0.336548	-0.0791115	0.256211	0.335394	-1.02118	-0.763743	0.256939	0.394509	0.256939	0.394509	0.775561
gene3051	gss	-0.0807144	0.271146	0.346136	0.353788	0.0825608	0.43442	0.351412	0.394929	0.351412	0.394929	0.775866
gene4020	metL	0.144195	-0.161652	-0.308719	0.325433	-0.580835	-0.886682	-0.306898	0.395878	-0.306898	0.395878	0.776354
gene708	kdpC	1.23329	2.00329	0.735028	0.315325	-0.612481	0.157523	0.814736	0.396018	0.814736	0.396018	0.776354
gene2188	pbpG	-0.589524	-1.15658	-0.596661	0.339922	0.39104	-0.176012	-0.586257	0.396279	-0.586257	0.396279	0.776354
gene4439	hsdS	-0.151413	0.483427	0.606078	0.360278	0.217717	0.852557	0.637917	0.396425	0.637917	0.396425	0.776354
gene128	panD	0.239482	-0.0125952	-0.253195	0.351182	1.10535	0.853273	-0.252398	0.396498	-0.252398	0.396498	0.776354
gene4307	ytfK	-0.0154363	0.36205	0.373789	0.396796	3.41637	3.79386	0.377862	0.268262	0.373789	0.396796	0.77642
gene481	aes	1.76444	2.44036	0.652696	0.315839	0.00264317	0.678557	0.716958	0.397169	0.716958	0.397169	0.776634
gene3712	coaD	0.211313	0.584267	0.365392	0.376246	0.770681	1.14363	0.374417	0.398236	0.374417	0.398236	0.778203
gene1261	tdk	-2.16824	-1.61914	0.52097	0.399693	1.76437	2.31347	0.532398	0.360069	0.52097	0.399693	0.779575
gene1963	yecF	0.260546	-0.0698045	-0.336361	0.356926	0.572078	0.241727	-0.331296	0.399856	-0.331296	0.399856	0.779575
gene4309	msrA	1.61673	1.91685	0.297534	0.396529	1.49279	1.7929	0.304144	0.399915	0.304144	0.399915	0.779575
gene2438	ypdK	1.14798	1.55887	0.406888	0.4	3.74878	4.15966	0.41412	0.242282	0.406888	0.4	0.779575
gene1918	cmoA	-0.312104	-0.792302	-0.496135	0.339018	0.00784029	-0.472359	-0.490934	0.402529	-0.490934	0.402529	0.783984
gene2672	yfiB	-0.95191	-1.55512	-0.66672	0.380083	1.87466	1.27145	-0.633302	0.403498	-0.633302	0.403498	0.785352
gene2025	shiA	-0.685917	-1.21172	-0.552251	0.352797	0.494179	-0.0316226	-0.542885	0.403807	-0.542885	0.403807	0.785433
gene654	holA	-1.53477	-0.504498	0.991156	0.342302	-2.3762	-1.34594	1.00268	0.404091	1.00268	0.404091	0.785465
gene1306	pyrF	-0.796492	-1.11748	-0.327235	0.35844	-0.0489532	-0.369939	-0.326176	0.404542	-0.326176	0.404542	0.785823
gene2566	yfgG	-0.0108512	0.506388	0.499691	0.405158	1.77157	2.28881	0.518286	0.359877	0.499691	0.405158	0.786499
gene1574	ydfG	0.479927	0.212656	-0.269915	0.377314	1.2073	0.94003	-0.267514	0.405812	-0.267514	0.405812	0.787249
gene3548	yhhJ	1.79287	2.41833	0.609232	0.28339	-0.7744	-0.148941	0.663796	0.406906	0.663796	0.406906	0.788526
gene2972	ygfB	-0.29566	-0.571615	-0.278928	0.363882	0.476852	0.200897	-0.277272	0.407469	-0.277272	0.407469	0.788526
gene4259	amiB	-0.0411842	0.418332	0.451039	0.297345	-1.85448	-1.39497	0.460954	0.40757	0.460954	0.40757	0.788526
gene2371	dedD	0.405119	0.036068	-0.374293	0.319598	-1.06041	-1.42947	-0.370762	0.407896	-0.370762	0.407896	0.788526
gene2682	recN	0.0454878	0.365864	0.315944	0.359846	-0.0154762	0.3049	0.320804	0.407995	0.320804	0.407995	0.788526
gene1364	ogt	-0.535974	0.11021	0.621275	0.346287	-0.495967	0.150216	0.642707	0.408307	0.642707	0.408307	0.788526
gene1804	ynjI	-0.448697	-1.2821	-0.977112	0.341298	1.47682	0.643415	-0.881336	0.408561	-0.881336	0.408561	0.788526
gene3884	hemX	-0.558648	-0.282108	0.273014	0.383238	0.732548	1.00909	0.275438	0.40881	0.275438	0.40881	0.788526
gene3869	wecD	-1.36756	-2.11218	-0.784275	0.351232	-1.50939	-2.25401	-0.804444	0.408897	-0.804444	0.408897	0.788526
gene70	setA	0.526254	0.0618468	-0.477516	0.32928	0.176285	-0.288123	-0.465989	0.409311	-0.465989	0.409311	0.788526
gene77	ilvI	-0.21543	0.385317	0.578416	0.343496	-0.41075	0.189997	0.602759	0.409422	0.602759	0.409422	0.788526
gene3319	yhdT	-0.76518	-1.5045	-0.79036	0.338895	-0.45758	-1.1969	-0.782887	0.409709	-0.782887	0.409709	0.788562
gene1998	dsrB	0.124826	0.513421	0.379305	0.410004	1.83821	2.22681	0.389416	0.372342	0.379305	0.410004	0.788613
gene1123	ndh	-2.21005	-2.46117	-0.254043	0.372205	0.0925696	-0.15855	-0.254043	0.4109	-0.254043	0.4109	0.78915
gene4311	tamB	-0.210882	0.124149	0.32972	0.340009	-0.604895	-0.269865	0.333855	0.410933	0.333855	0.410933	0.78915
gene893	macB	0.306192	0.859248	0.537374	0.323662	-0.72232	-0.169264	0.56036	0.411089	0.56036	0.411089	0.78915
gene4085	zraR	1.27367	1.71003	0.429588	0.302004	-1.07538	-0.639023	0.448159	0.411387	0.448159	0.411387	0.789207
gene4229	groS	4.44928	4.01837	-0.43124	0.342739	1.92342	1.49251	-0.430139	0.412635	-0.430139	0.412635	0.79052
gene767	aroG	-0.17324	-0.451321	-0.2815	0.372236	0.572664	0.294583	-0.279805	0.412669	-0.279805	0.412669	0.79052
gene3259	kdsC	-0.274723	-0.697145	-0.431995	0.332622	-1.42875	-1.85117	-0.42966	0.412878	-0.42966	0.412878	0.79052
gene1545	lsrR	2.02205	1.36699	-0.677575	0.267011	1.11997	0.464907	-0.636369	0.413166	-0.636369	0.413166	0.790556
gene3544	rhsB	0.72331	-0.0190721	-0.759109	0.268673	-2.94169	-3.68407	-0.750657	0.413919	-0.750657	0.413919	0.791482
gene1851	tsaB	-1.09917	-1.43116	-0.341435	0.379619	0.200837	-0.131158	-0.339075	0.414418	-0.339075	0.414418	0.791666
gene1192	minD	0.146425	0.396238	0.247968	0.35987	0.540457	0.790269	0.250144	0.415158	0.250144	0.415158	0.791666
gene1207	dadX	-1.8761	-2.57161	-0.742377	0.373605	-0.913454	-1.60897	-0.755397	0.415563	-0.755397	0.415563	0.791666
gene3070	yqhC	1.47764	1.91054	0.424522	0.337547	0.0679612	0.500858	0.445457	0.415635	0.445457	0.415635	0.791666
gene4103	rluF	-0.807922	-1.19191	-0.397038	0.377882	0.563071	0.179082	-0.392722	0.41567	-0.392722	0.41567	0.791666
gene58	polB	-0.193589	0.376856	0.55708	0.31202	-1.7087	-1.13825	0.571089	0.415785	0.571089	0.415785	0.791666
gene1277	yciB	-0.758646	-1.13772	-0.391382	0.37073	0.0543579	-0.324714	-0.387259	0.416012	-0.387259	0.416012	0.791666
gene3748	uhpB	-0.0827765	0.717893	0.784092	0.289901	-4.31504	-3.51438	0.811813	0.416198	0.811813	0.416198	0.791666
gene1908	ruvA	0.226901	-0.112183	-0.34571	0.363111	0.198775	-0.140309	-0.34089	0.416546	-0.34089	0.416546	0.791666
gene3681	lldP	-0.92791	-1.69714	-0.810039	0.34333	-1.5944	-2.36364	-0.828083	0.416795	-0.828083	0.416795	0.791666
gene285	yagL	-0.264985	0.887818	1.03603	0.416978	1.07557	2.22838	1.17096	0.298842	1.03603	0.416978	0.791666
gene4370	insI1	-0.60609	0.0227475	0.60821	0.338116	-1.0736	-0.44476	0.624309	0.418291	0.624309	0.418291	0.793645
gene1407	uspF	2.62453	2.87888	0.253636	0.387111	1.55744	1.81179	0.258387	0.418602	0.258387	0.418602	0.793723
gene1968	fliY	-0.0235372	-0.331352	-0.314841	0.405727	1.67894	1.37113	-0.310146	0.419122	-0.310146	0.419122	0.793845
gene3268	yrbL	-0.101839	0.159327	0.258973	0.351251	-0.0833344	0.177831	0.261017	0.419207	0.261017	0.419207	0.793845
gene3006	galP	1.65823	1.28775	-0.375927	0.323801	0.0923695	-0.278111	-0.365151	0.419822	-0.365151	0.419822	0.794302
gene2118	yegE	-1.38863	-2.11218	-0.771799	0.365434	-0.840194	-1.56374	-0.780669	0.420217	-0.780669	0.420217	0.794302
gene1628	dmsD	-0.289187	-0.723617	-0.44814	0.359202	0.023107	-0.411324	-0.442939	0.420259	-0.442939	0.420259	0.794302
gene4008	zapB	0.907716	1.17313	0.26525	0.329283	1.7135	1.97891	0.265379	0.421037	0.265379	0.421037	0.79474
gene126	yadI	0.448014	1.03982	0.566138	0.378527	0.205971	0.797778	0.604806	0.421278	0.604806	0.421278	0.79474
gene2856	queF	-0.821193	-1.25902	-0.455921	0.37255	0.183816	-0.254015	-0.451772	0.42161	-0.451772	0.42161	0.79474
gene4487	yjjX	0.439571	0.0618465	-0.385926	0.349632	-0.228654	-0.606379	-0.379536	0.421638	-0.379536	0.421638	0.79474
gene2540	dapA	0.181202	-0.057646	-0.240049	0.372892	0.124641	-0.114208	-0.238906	0.421842	-0.238906	0.421842	0.79474
gene4283	ulaA	2.65531	3.39032	0.708295	0.297331	-0.693099	0.0419083	0.807961	0.42259	0.807961	0.42259	0.795639
gene1861	manX	2.24701	1.99279	-0.255388	0.351185	0.831596	0.577373	-0.251849	0.423762	-0.251849	0.423762	0.796481
gene2608	yphB	1.46133	2.30285	0.792837	0.348848	-1.27806	-0.436539	0.903188	0.424038	0.903188	0.424038	0.796481
gene3799	cbrC	0.49573	1.30286	0.764494	0.360133	-1.1179	-0.310781	0.835145	0.424234	0.835145	0.424234	0.796481
gene876	artQ	-0.803652	-1.57161	-0.821803	0.348021	-0.976892	-1.74485	-0.820814	0.424388	-0.820814	0.424388	0.796481
gene3788	mnmE	-0.580387	-0.251346	0.322976	0.3643	-0.450149	-0.121108	0.32643	0.424393	0.32643	0.424393	0.796481
gene3706	waaB	-0.99203	-0.533646	0.447037	0.345266	-1.29138	-0.832999	0.451487	0.424688	0.451487	0.424688	0.796528
gene421	nusB	-0.607028	-0.333262	0.271188	0.344216	-1.16769	-0.893923	0.272234	0.425285	0.272234	0.425285	0.797139
gene94	ftsZ	1.51573	1.23484	-0.280746	0.398692	0.0933036	-0.187594	-0.280746	0.425691	-0.280746	0.425691	0.79739
gene697	ybfF	-0.257633	0.0860431	0.336941	0.38764	0.113343	0.457019	0.34326	0.426338	0.34326	0.426338	0.797483
gene387	ddlA	-0.514868	-0.778784	-0.267778	0.397946	0.863819	0.599902	-0.266125	0.426628	-0.266125	0.426628	0.797483
gene1012	torR	1.61387	1.01906	-0.611194	0.280316	-0.18555	-0.780359	-0.58362	0.427135	-0.58362	0.427135	0.797483
gene4397	yjhQ	2.39382	2.98093	0.572001	0.299597	-0.409852	0.177249	0.630086	0.427188	0.630086	0.427188	0.797483
gene4245	yjeM	-0.599726	-1.1446	-0.576061	0.369464	0.35581	-0.189068	-0.566954	0.427305	-0.566954	0.427305	0.797483
gene1121	nagZ	0.478813	0.135127	-0.351061	0.369922	0.321508	-0.0221785	-0.344883	0.427368	-0.344883	0.427368	0.797483
gene3818	atpF	-1.03549	-1.2768	-0.242608	0.396881	-0.294593	-0.535909	-0.242608	0.428233	-0.242608	0.428233	0.798266
gene3011	yqgE	-1.30631	-0.919538	0.375033	0.388155	-0.105205	0.28157	0.380468	0.428331	0.380468	0.428331	0.798266
gene2377	pdxB	0.316994	0.0190614	-0.301283	0.351323	-0.855639	-1.15357	-0.299215	0.428711	-0.299215	0.428711	0.798468
gene1040	pgaA	-1.22745	-0.527219	0.65902	0.407615	0.102542	0.802771	0.684853	0.429781	0.684853	0.429781	0.799929
gene3059	hybA	1.87374	2.23697	0.358451	0.323726	-0.752352	-0.38913	0.375023	0.430345	0.375023	0.430345	0.799929
gene3828	ravA	-0.630688	-0.970164	-0.349242	0.392959	0.419901	0.0804245	-0.34601	0.430727	-0.34601	0.430727	0.799929
gene1001	gfcB	-1.64236	-2.39758	-0.801322	0.379231	-1.85819	-2.61341	-0.829302	0.430907	-0.829302	0.430907	0.799929
gene0	thrL	0.142919	0.780332	0.634104	0.430976	6.49528	7.13269	0.638234	0.0406163	0.634104	0.430976	0.799929
gene24	ribF	-0.134273	0.168837	0.300328	0.330666	-1.83212	-1.52901	0.302229	0.431287	0.302229	0.431287	0.799929
gene418	nrdR	0.665791	0.369968	-0.299355	0.36335	-0.0726071	-0.36843	-0.295637	0.431401	-0.295637	0.431401	0.799929
gene1688	nemR	-0.0228672	0.788283	0.762816	0.383832	-0.98716	-0.176012	0.826463	0.432564	0.826463	0.432564	0.801558
gene92	ftsQ	0.83053	1.21797	0.383955	0.288747	-2.85243	-2.465	0.3939	0.433051	0.3939	0.433051	0.801558
gene3072	dkgA	2.96496	3.41833	0.444771	0.332564	0.660537	1.11391	0.480355	0.433098	0.480355	0.433098	0.801558
gene4086	purD	-0.238875	-0.741539	-0.521811	0.357472	-0.538772	-1.04144	-0.515241	0.433437	-0.515241	0.433437	0.801681
gene490	copA	1.65882	1.92949	0.269204	0.338855	-0.458189	-0.187519	0.274869	0.435314	0.274869	0.435314	0.80463
gene424	yajO	0.998273	0.578489	-0.431195	0.353797	0.61691	0.197125	-0.417592	0.43558	-0.417592	0.43558	0.80463
gene3961	yihS	3.4527	4.00329	0.539659	0.283316	0.130022	0.680611	0.596856	0.435853	0.596856	0.435853	0.80463
gene3968	dtd	1.59667	1.28295	-0.318642	0.386502	1.49086	1.17714	-0.310474	0.436583	-0.310474	0.436583	0.80516
gene3426	ppiA	0.362536	0.0607796	-0.307975	0.406963	1.21935	0.91759	-0.303024	0.436688	-0.303024	0.436688	0.80516
gene4023	yijE	-0.313234	-1.11218	-0.828871	0.331046	-2.66739	-3.46634	-0.844952	0.437088	-0.844952	0.437088	0.805393
gene765	zitB	-0.651	-1.28211	-0.694498	0.38212	0.897099	0.265992	-0.667049	0.437964	-0.667049	0.437964	0.805542
gene3609	dppC	0.703017	1.52525	0.769433	0.390011	-1.05218	-0.229951	0.864291	0.438139	0.864291	0.438139	0.805542
gene1139	potB	-3.56736	-4.13455	-0.615416	0.428207	0.431817	-0.135371	-0.622951	0.43822	-0.622951	0.43822	0.805542
gene2115	asmA	-0.518127	-0.0914241	0.417867	0.347095	-1.52364	-1.09694	0.424277	0.438574	0.424277	0.438574	0.805542
gene1144	phoP	-0.508139	-0.176755	0.322842	0.438484	1.11774	1.44913	0.329068	0.438826	0.329068	0.438826	0.805542
gene892	macA	0.382753	0.80809	0.414171	0.393408	0.331388	0.756724	0.430387	0.439033	0.430387	0.439033	0.805542
gene2342	nuoE	-0.577743	-0.29052	0.281431	0.43642	0.993457	1.28068	0.285146	0.439719	0.285146	0.439719	0.805542
gene1850	yeaY	-1.53599	-1.91954	-0.400945	0.403205	-0.0401544	-0.423699	-0.398698	0.43993	-0.398698	0.43993	0.805542
gene2806	ispF	-0.144262	0.212657	0.348938	0.404873	0.34445	0.701368	0.356233	0.440074	0.356233	0.440074	0.805542
gene909	dmsB	1.70241	2.10036	0.390576	0.345986	-0.362183	0.0357689	0.411174	0.440355	0.411174	0.440355	0.805542
gene3849	ilvG	-0.214015	-0.466533	-0.25529	0.385779	-0.0796313	-0.33215	-0.25368	0.440357	-0.25368	0.440357	0.805542
gene814	ybiC	1.15696	1.53167	0.367713	0.384881	0.308861	0.683572	0.382703	0.440609	0.382703	0.440609	0.805542
gene684	asnB	0.57646	0.316861	-0.261963	0.383558	0.303233	0.0436331	-0.259377	0.440732	-0.259377	0.440732	0.805542
gene272	yagB	0.19287	0.735814	0.517997	0.441173	1.53768	2.08062	0.5494	0.402741	0.517997	0.441173	0.805847
gene977	mgsA	1.99336	1.74672	-0.247979	0.417448	1.97279	1.72615	-0.243952	0.442074	-0.243952	0.442074	0.806438
gene242	proB	0.340444	0.0626506	-0.280566	0.365942	-1.20438	-1.48217	-0.278716	0.442222	-0.278716	0.442222	0.806438
gene1330	pspF	-0.481747	-1.05078	-0.60404	0.374	-0.00791966	-0.576955	-0.592816	0.44232	-0.592816	0.44232	0.806438
gene639	crcB	0.26568	-0.0709603	-0.348056	0.442772	2.75783	2.42119	-0.337866	0.429557	-0.348056	0.442772	0.806762
gene2964	bglA	-0.245299	-0.487475	-0.2447	0.415703	1.04632	0.804145	-0.243132	0.444138	-0.243132	0.444138	0.80875
gene1756	pheS	-2.12697	-2.36719	-0.243935	0.410897	0.401096	0.16088	-0.244759	0.445427	-0.244759	0.445427	0.810595
gene912	ycaD	-0.106625	-0.5785	-0.489608	0.372733	-0.169538	-0.641414	-0.482594	0.446262	-0.482594	0.446262	0.810946
gene1967	dcyD	0.174679	-0.182572	-0.366727	0.392112	0.494178	0.136927	-0.360545	0.446763	-0.360545	0.446763	0.810946
gene3024	mutY	-0.900508	-1.43411	-0.556194	0.380297	-1.32132	-1.85492	-0.561354	0.446811	-0.561354	0.446811	0.810946
gene4065	rplL	-0.677696	-1.5015	-0.822722	0.431819	1.08153	0.257717	-0.823749	0.446917	-0.823749	0.446917	0.810946
gene111	aceE	-4.68648	-5.2285	-0.543589	0.405161	1.10141	0.559386	-0.543589	0.447	-0.543589	0.447	0.810946
gene1802	ynjH	-0.124807	-0.867068	-0.906487	0.387519	2.38568	1.64341	-0.778116	0.448161	-0.778116	0.448161	0.811932
gene1697	ynhF	0.0510364	0.36628	0.308127	0.448274	1.26044	1.57568	0.315489	0.444901	0.308127	0.448274	0.811932
gene3245	yhbE	0.197377	0.480641	0.279793	0.374785	-3.44406	-3.1608	0.284096	0.44876	0.284096	0.44876	0.811932
gene2991	pgk	1.1451	0.800756	-0.344144	0.396028	1.16765	0.823305	-0.344144	0.448764	-0.344144	0.448764	0.811932
gene1133	nagK	-0.180099	-0.59023	-0.423595	0.379741	-0.491466	-0.901598	-0.416933	0.448924	-0.416933	0.448924	0.811932
gene2496	hemF	-1.46899	-2.08946	-0.658101	0.397746	-1.16631	-1.78679	-0.669913	0.450228	-0.669913	0.450228	0.813788
gene392	proC	0.643018	0.382581	-0.263146	0.402384	0.51593	0.255493	-0.259839	0.452809	-0.259839	0.452809	0.817951
gene3120	folB	0.462884	0.215391	-0.250641	0.453788	2.22444	1.97694	-0.247888	0.450889	-0.250641	0.453788	0.819216
gene3159	yqjC	1.09609	0.79318	-0.308011	0.399918	0.796514	0.493607	-0.301097	0.454185	-0.301097	0.454185	0.819224
gene287	yagN	0.586736	0.908075	0.317922	0.454656	3.36706	3.6884	0.322139	0.337387	0.317922	0.454656	0.819224
gene4292	rpsR	-1.1646	-1.47945	-0.315048	0.415124	0.603361	0.28851	-0.315048	0.454728	-0.315048	0.454728	0.819224
gene4312	ytfP	0.806286	1.11021	0.299128	0.410639	0.173932	0.477855	0.307521	0.454908	0.307521	0.454908	0.819224
gene2967	gcvH	1.5216	1.78828	0.263733	0.440296	1.12091	1.38759	0.270774	0.455235	0.270774	0.455235	0.819312
gene2036	cobS	1.01184	1.31426	0.297102	0.432671	0.849189	1.15161	0.306389	0.455688	0.306389	0.455688	0.819498
gene1186	ymgD	7.09578	6.53442	-0.562465	0.0400118	0.408998	-0.152369	-0.538378	0.455909	-0.538378	0.455909	0.819498
gene22	rpsT	-1.32503	-1.59213	-0.267813	0.397233	1.53892	1.27182	-0.267813	0.45632	-0.267813	0.45632	0.819498
gene2760	pncC	0.884224	0.574659	-0.314473	0.393135	0.275873	-0.0336921	-0.308287	0.456454	-0.308287	0.456454	0.819498
gene4391	sgcQ	1.30426	1.83337	0.506613	0.435621	0.752459	1.28157	0.552429	0.457357	0.552429	0.457357	0.819585
gene1191	minE	-0.101257	0.302855	0.393826	0.391707	-0.407943	-0.00383162	0.403628	0.457473	0.403628	0.457473	0.819585
gene2542	bcp	-0.0732655	-0.347996	-0.28048	0.428516	0.852637	0.577906	-0.276415	0.457638	-0.276415	0.457638	0.819585
gene3069	yghB	-0.116395	-0.466532	-0.36047	0.401037	0.00128887	-0.348849	-0.355049	0.457744	-0.355049	0.457744	0.819585
gene3822	rsmG	-1.86216	-2.26483	-0.426334	0.430053	0.504195	0.101521	-0.424694	0.457897	-0.424694	0.457897	0.819585
gene787	bioA	-0.168357	-0.812621	-0.681701	0.363813	-0.88695	-1.53122	-0.672189	0.458357	-0.672189	0.458357	0.81963
gene1857	nudL	0.498843	-0.156576	-0.692823	0.34254	-0.237583	-0.893003	-0.666773	0.458479	-0.666773	0.458479	0.81963
gene3815	atpG	-0.833211	-1.05402	-0.222423	0.436411	-1.19422	-1.41503	-0.22188	0.459022	-0.22188	0.459022	0.819707
gene942	aspC	-0.363426	-0.588929	-0.227243	0.424639	0.991138	0.765635	-0.226501	0.459277	-0.226501	0.459277	0.819707
gene666	gltL	-0.555204	-1.0411	-0.516552	0.40902	0.806078	0.320182	-0.504671	0.45936	-0.504671	0.45936	0.819707
gene312	ykgA	0.248268	0.980927	0.674296	0.457017	-0.0570626	0.675596	0.750918	0.459907	0.750918	0.459907	0.820186
gene2986	ygfI	-0.524497	0.302856	0.749448	0.460858	0.148639	0.97599	0.827552	0.441145	0.749448	0.460858	0.820486
gene852	dacC	0.762446	0.464135	-0.303909	0.413746	0.815991	0.51768	-0.297651	0.461109	-0.297651	0.461109	0.820486
gene2243	yejM	-1.23073	-1.69714	-0.483457	0.402503	-1.64306	-2.10947	-0.491704	0.461171	-0.491704	0.461171	0.820486
gene2827	ygcN	-1.25363	-1.91953	-0.70299	0.398165	-2.18316	-2.84906	-0.723811	0.461192	-0.723811	0.461192	0.820486
gene657	ybeL	2.68839	2.97604	0.284231	0.439947	1.64331	1.93097	0.297386	0.461498	0.297386	0.461498	0.820534
gene882	ybjS	0.38442	0.732539	0.339607	0.420148	0.30562	0.653739	0.35109	0.462169	0.35109	0.462169	0.821083
gene186	rof	1.71236	1.36698	-0.35	0.352247	-0.369211	-0.714587	-0.339061	0.462418	-0.339061	0.462418	0.821083
gene2836	ygcE	0.724367	1.52525	0.725306	0.462898	-0.0764278	0.724452	0.844575	0.44882	0.725306	0.462898	0.821083
gene3897	yigF	-0.254672	0.817429	0.985257	0.463129	2.28026	3.35236	1.08668	0.246895	0.985257	0.463129	0.821083
gene461	ybaA	-0.613092	-1.28211	-0.687589	0.373379	-3.85779	-4.5268	-0.714101	0.463204	-0.714101	0.463204	0.821083
gene3433	frlA	3.89539	4.55078	0.625392	0.376639	-0.0275189	0.627867	0.751268	0.463783	0.751268	0.463783	0.821477
gene2579	rlmN	-1.48563	-1.74445	-0.263712	0.414069	-0.94717	-1.206	-0.263928	0.464176	-0.263928	0.464176	0.821477
gene4082	yjaH	-0.334449	0.11021	0.436724	0.341252	-2.74129	-2.29663	0.442925	0.464995	0.442925	0.464995	0.821477
gene2382	yfcL	-0.73434	-1.18257	-0.478392	0.424325	1.00119	0.55296	-0.465621	0.465121	-0.465621	0.465121	0.821477
gene2585	sseB	-0.460884	0.11021	0.551628	0.37279	-1.65033	-1.07923	0.567035	0.465132	0.567035	0.465132	0.821477
gene1677	pdxH	-0.414908	-0.903595	-0.513932	0.396803	-0.196338	-0.685026	-0.50488	0.465362	-0.50488	0.465362	0.821477
gene4293	rplI	-1.1127	-1.51127	-0.398242	0.439082	0.516752	0.118179	-0.399002	0.465639	-0.399002	0.465639	0.821477
gene3991	yiiM	0.372582	0.652797	0.27565	0.450498	0.80592	1.08613	0.281614	0.465724	0.281614	0.465724	0.821477
gene823	glnP	-2.06102	-1.6471	0.398114	0.421246	-0.530811	-0.116891	0.399403	0.466453	0.399403	0.466453	0.821477
gene1559	yneJ	0.624094	1.30286	0.641833	0.401037	-0.976892	-0.298133	0.708349	0.466697	0.708349	0.466697	0.821477
gene3586	yhjC	0.233933	0.686184	0.437362	0.413555	0.0434112	0.495662	0.455978	0.46693	0.455978	0.46693	0.821477
gene2301	rhmA	1.16978	0.472781	-0.743672	0.326792	0.690911	-0.00608699	-0.693694	0.466933	-0.693694	0.466933	0.821477
gene54	djlA	-0.629317	-0.926627	-0.307009	0.440608	0.904602	0.607292	-0.302798	0.467321	-0.302798	0.467321	0.821477
gene3079	ygiS	-0.211553	0.495501	0.680942	0.369284	-2.65565	-1.9486	0.711854	0.467339	0.711854	0.467339	0.821477
gene1348	ycjX	1.56362	1.01906	-0.562369	0.327041	0.114255	-0.430308	-0.533935	0.468149	-0.533935	0.468149	0.822409
gene2057	yeeA	0.200267	0.887818	0.660491	0.37373	-2.11205	-1.4245	0.702974	0.468493	0.702974	0.468493	0.822459
gene1869	yebO	-0.316864	0.0307751	0.337967	0.43023	0.202016	0.549655	0.346349	0.468737	0.346349	0.468737	0.822459
gene4450	opgB	-0.198706	0.177324	0.366625	0.405157	-0.513834	-0.137804	0.375702	0.469185	0.375702	0.469185	0.822753
gene410	queA	-0.983562	-1.26599	-0.288413	0.416403	-0.583879	-0.866306	-0.288413	0.469616	-0.288413	0.469616	0.823019
gene2588	fdx	-0.45304	-0.767535	-0.323904	0.431183	0.516801	0.202307	-0.319855	0.469935	-0.319855	0.469935	0.823086
gene3527	rsmD	-0.492329	-0.86707	-0.389545	0.421661	0.411137	0.0363957	-0.383207	0.470789	-0.383207	0.470789	0.823814
gene2623	mltF	-0.92559	-0.325175	0.575345	0.396019	-1.29275	-0.692333	0.590107	0.470911	0.590107	0.470911	0.823814
gene4021	metF	-1.97512	-2.57161	-0.644312	0.434664	-0.542996	-1.13949	-0.659333	0.472705	-0.659333	0.472705	0.82646
gene3056	hybD	2.73038	2.20975	-0.527198	0.254092	-1.45031	-1.97095	-0.497438	0.473315	-0.497438	0.473315	0.82659
gene1112	tmk	-0.445461	-0.834648	-0.403855	0.416697	0.0765463	-0.312641	-0.398252	0.473342	-0.398252	0.473342	0.82659
gene3132	yqjH	-1.98442	-2.5045	-0.570042	0.44447	0.523034	0.00295768	-0.567334	0.474469	-0.567334	0.474469	0.828066
gene36	caiC	0.776205	1.52525	0.693654	0.440798	-0.942126	-0.193085	0.790864	0.47535	0.790864	0.47535	0.828899
gene4468	osmY	0.289923	0.614798	0.316603	0.454896	0.762147	1.08702	0.326642	0.475513	0.326642	0.475513	0.828899
gene3720	pyrE	-1.09673	-0.666771	0.414716	0.423502	-0.280285	0.149677	0.421154	0.475792	0.421154	0.475792	0.828899
gene750	tolQ	-0.635067	-0.35504	0.274204	0.44175	0.111001	0.391028	0.277845	0.477163	0.277845	0.477163	0.830729
gene2693	yfjK	-0.0172453	0.624784	0.602604	0.436484	-0.450308	0.191719	0.651272	0.47763	0.651272	0.47763	0.830729
gene1579	ydfK	-2.61746	-3.03699	-0.466756	0.477861	1.98049	1.56095	-0.452729	0.477902	-0.452729	0.477902	0.830729
gene5	yaaA	-0.132394	-0.429665	-0.306187	0.44589	1.02884	0.731572	-0.300537	0.477973	-0.300537	0.477973	0.830729
gene1361	ynaJ	-2.26158	-1.91287	0.332528	0.479029	1.17146	1.52017	0.336877	0.472822	0.332528	0.479029	0.832072
gene162	dapD	1.26992	1.05064	-0.219488	0.426539	1.24852	1.02924	-0.218891	0.479418	-0.218891	0.479418	0.832255
gene3576	gadE	4.96722	3.76228	-1.23466	0.0690944	2.2455	1.04056	-1.13233	0.480554	-1.13233	0.480554	0.833736
gene1308	osmB	2.70825	3.11021	0.393324	0.481634	2.36098	2.76294	0.423439	0.44693	0.393324	0.481634	0.834649
gene2381	mnmC	-1.15989	-0.751593	0.393467	0.426149	-0.484771	-0.0764769	0.399735	0.481649	0.399735	0.481649	0.834649
gene3954	yihM	0.525058	1.03982	0.487327	0.459083	0.461228	0.975991	0.526707	0.482041	0.526707	0.482041	0.834672
gene3137	ebgR	-1.58213	-2.01907	-0.469693	0.448332	0.475728	0.0387857	-0.463132	0.482786	-0.463132	0.482786	0.834672
gene613	cstA	0.257939	-0.173583	-0.446254	0.39596	-0.605208	-1.03673	-0.435863	0.482992	-0.435863	0.482992	0.834672
gene2181	yohO	-2.67848	-3.15658	-0.535889	0.483	5.41542	4.93733	-0.49899	0.3284	-0.535889	0.483	0.834672
gene2362	yfcI	0.717824	1.10308	0.376027	0.483082	2.90054	3.2858	0.388953	0.367532	0.376027	0.483082	0.834672
gene1388	racR	-1.10724	-0.662379	0.420984	0.48468	0.988342	1.4332	0.434195	0.483715	0.420984	0.48468	0.836941
gene2876	mltA	-0.305593	-0.00748565	0.291909	0.430458	-0.408867	-0.11076	0.296367	0.485145	0.296367	0.485145	0.837252
gene2451	mntH	-2.19248	-2.75604	-0.59815	0.45056	-1.5172	-2.08076	-0.625811	0.485548	-0.625811	0.485548	0.837456
gene4332	ridA	1.47471	1.683	0.207674	0.416586	0.503662	0.71195	0.209782	0.486702	0.209782	0.486702	0.837566
gene3626	insJ	-1.75537	-2.39758	-0.67035	0.438594	-3.60705	-4.24926	-0.716704	0.486875	-0.716704	0.486875	0.837566
gene669	gltI	-0.64532	-0.268302	0.364539	0.445074	0.0983598	0.475377	0.373392	0.486993	0.373392	0.486993	0.837566
gene3095	ygiB	0.255342	0.0199203	-0.238028	0.439735	0.418206	0.182784	-0.236215	0.487166	-0.236215	0.487166	0.837566
gene973	sxy	1.05473	0.440359	-0.646755	0.348125	-0.109705	-0.724075	-0.610408	0.487374	-0.610408	0.487374	0.837566
gene952	elfA	1.00578	0.302856	-0.817201	0.401389	2.93737	2.23445	-0.70404	0.487974	-0.70404	0.487974	0.837566
gene2589	hscA	-0.0617778	-0.287057	-0.227738	0.433572	-0.24078	-0.46606	-0.226336	0.488291	-0.226336	0.488291	0.837566
gene4198	basR	0.78589	1.17732	0.380206	0.437083	0.228072	0.619505	0.400252	0.488732	0.400252	0.488732	0.837566
gene2796	ygbJ	4.49119	4.96582	0.467314	0.307979	0.37103	0.845663	0.519049	0.489071	0.519049	0.489071	0.837566
gene1793	ydjY	-0.386057	0.302856	0.627641	0.489608	0.75246	1.44137	0.688865	0.456628	0.627641	0.489608	0.837566
gene4116	malE	2.01972	1.30286	-0.754812	0.294089	0.728924	0.0120603	-0.693956	0.489609	-0.693956	0.489609	0.837566
gene2061	yeeD	-0.414696	-1.11218	-0.858452	0.411201	1.62101	0.923523	-0.746799	0.48999	-0.746799	0.48999	0.837566
gene1257	rssA	-0.590666	-0.233198	0.34605	0.451619	0.175702	0.53317	0.353229	0.490107	0.353229	0.490107	0.837566
gene2648	yfiF	-0.673753	-0.883281	-0.211193	0.445717	-0.387318	-0.596846	-0.211193	0.490168	-0.211193	0.490168	0.837566
gene2247	narP	1.00063	1.25979	0.256055	0.422648	-0.240937	0.0182154	0.26228	0.490968	0.26228	0.490968	0.837566
gene1899	zwf	-0.0199899	-0.225136	-0.206672	0.448228	0.721754	0.516608	-0.205367	0.491115	-0.205367	0.491115	0.837566
gene2759	recA	-0.0898564	-0.355985	-0.266025	0.454649	0.526959	0.26083	-0.265845	0.491307	-0.265845	0.491307	0.837566
gene1679	anmK	0.365512	-0.0532888	-0.432466	0.405642	-0.28328	-0.702081	-0.42226	0.491322	-0.42226	0.491322	0.837566
gene3679	yibT	2.37206	2.62019	0.246134	0.491458	2.05285	2.30098	0.254107	0.482162	0.246134	0.491458	0.837566
gene771	galT	1.4996	1.86473	0.358155	0.386892	-1.07184	-0.706706	0.377873	0.491787	0.377873	0.491787	0.837566
gene854	ybjG	1.00309	1.4497	0.4354	0.3879	-1.15009	-0.703481	0.462087	0.491816	0.462087	0.491816	0.837566
gene3076	ftsP	-0.847419	-0.525379	0.314266	0.423145	-0.960514	-0.638475	0.31794	0.492153	0.31794	0.492153	0.837566
gene3290	sspB	-0.0634748	-0.329937	-0.269808	0.416957	-2.06348	-2.32994	-0.268801	0.492166	-0.268801	0.492166	0.837566
gene4336	yjgH	0.463468	-0.282106	-0.857956	0.369529	1.07557	0.329999	-0.76482	0.493031	-0.76482	0.493031	0.838208
gene4036	argE	0.352258	0.674823	0.314006	0.457421	0.403539	0.726104	0.324389	0.493223	0.324389	0.493223	0.838208
gene2387	prmB	0.157793	-0.057791	-0.217298	0.442055	0.0909702	-0.124614	-0.216304	0.493501	-0.216304	0.493501	0.838208
gene2144	insF1	0.402439	1.11021	0.647972	0.486044	-0.436324	0.271447	0.73549	0.494073	0.73549	0.494073	0.838208
gene1922	cutC	0.0595727	-0.26193	-0.332007	0.440433	0.355414	0.0339105	-0.325446	0.494179	-0.325446	0.494179	0.838208
gene614	ybdD	1.59365	1.98566	0.379982	0.494255	1.78377	2.17579	0.406911	0.468858	0.379982	0.494255	0.838208
gene4340	yjgL	-0.590804	-0.130104	0.435424	0.492539	0.85064	1.31134	0.454957	0.494985	0.454957	0.494985	0.838391
gene63	yabI	1.01209	0.428386	-0.598619	0.341525	-2.45746	-3.04116	-0.581148	0.495008	-0.581148	0.495008	0.838391
gene2307	nudI	0.264216	-0.282107	-0.585892	0.405997	0.503733	-0.0425905	-0.559402	0.495218	-0.559402	0.495218	0.838391
gene3149	ygjR	1.18486	1.51858	0.327163	0.423437	-0.330385	0.00333566	0.342016	0.495915	0.342016	0.495915	0.839086
gene843	gsiB	0.415262	1.03982	0.585214	0.447196	-0.713858	-0.0893005	0.644221	0.496328	0.644221	0.496328	0.839303
gene488	ybaP	-0.499627	-1.01907	-0.559375	0.428752	0.0729055	-0.446541	-0.543502	0.497084	-0.543502	0.497084	0.839621
gene4266	yjeT	-0.339149	-0.822675	-0.519514	0.434091	0.54198	0.0584529	-0.503195	0.497346	-0.503195	0.497346	0.839621
gene4075	thiC	-1.4443	-0.849147	0.571195	0.421224	-1.85674	-1.26159	0.574173	0.497373	0.574173	0.497373	0.839621
gene3852	ilvD	-0.924354	-1.24969	-0.337191	0.445997	-0.679853	-1.00519	-0.335854	0.497685	-0.335854	0.497685	0.839622
gene91	ddlB	0.218056	-0.055939	-0.277589	0.417241	-1.45562	-1.72961	-0.275371	0.498243	-0.275371	0.498243	0.839622
gene793	ybhK	-0.701519	-0.16663	0.514053	0.421977	-1.27224	-0.737354	0.526469	0.498645	0.526469	0.498645	0.839622
gene965	pqiB	-0.298047	-0.633951	-0.348041	0.4429	-0.0677897	-0.403695	-0.341907	0.498865	-0.341907	0.498865	0.839622
gene773	modF	-1.54561	-1.94507	-0.421673	0.454935	-0.690897	-1.09036	-0.424113	0.499013	-0.424113	0.499013	0.839622
gene4369	insO	0.195878	-0.504498	-0.747799	0.370136	-1.34518	-2.04555	-0.727957	0.499088	-0.727957	0.499088	0.839622
gene2501	eutB	1.86901	2.16535	0.291416	0.458456	0.771568	1.06791	0.306829	0.499427	0.306829	0.499427	0.839712
gene2290	nrdB	0.530123	0.323794	-0.208284	0.46814	1.22768	1.02135	-0.206122	0.500384	-0.206122	0.500384	0.840524
gene2926	ygeQ	-0.947198	-1.341	-0.406187	0.43365	-2.05243	-2.44623	-0.410323	0.500631	-0.410323	0.500631	0.840524
gene3228	rbfA	-1.37983	-1.58911	-0.212434	0.46528	0.471956	0.262671	-0.212434	0.500981	-0.212434	0.500981	0.840524
gene3912	rmuC	2.19046	2.53732	0.342042	0.357335	-1.6661	-1.31924	0.363757	0.501301	0.363757	0.501301	0.840524
gene4061	nusG	-0.876717	-1.08024	-0.206076	0.501502	-1.91698	-2.12051	-0.204523	0.494536	-0.206076	0.501502	0.840524
gene3752	ivbL	0.924348	1.22691	0.300116	0.501726	4.4529	4.75546	0.303884	0.324517	0.300116	0.501726	0.840524
gene1965	yecC	-0.0182679	-0.590229	-0.60864	0.404572	-0.685844	-1.25781	-0.592662	0.502164	-0.592662	0.502164	0.840524
gene3158	mzrA	-0.399622	0.0513164	0.433563	0.436133	-0.613144	-0.162207	0.44817	0.50237	0.44817	0.50237	0.840524
gene3683	lldD	0.805051	1.30285	0.476373	0.435639	-0.413664	0.0841395	0.516045	0.502676	0.516045	0.502676	0.840524
gene3415	yheS	-0.566212	-0.29379	0.268121	0.42815	-0.853099	-0.580677	0.269968	0.50277	0.269968	0.50277	0.840524
gene1754	ihfA	-0.0212742	0.179643	0.199546	0.444917	-0.731443	-0.530526	0.200926	0.503253	0.200926	0.503253	0.840598
gene1081	yceM	0.449775	0.833369	0.374054	0.41828	-0.964435	-0.580841	0.388636	0.503386	0.388636	0.503386	0.840598
gene99	yacG	-0.133756	-0.490694	-0.372568	0.450191	0.53938	0.182441	-0.362633	0.504446	-0.362633	0.504446	0.841551
gene3089	parE	-0.859222	-1.11772	-0.263291	0.445513	-1.14022	-1.39872	-0.263581	0.504863	-0.263581	0.504863	0.841551
gene3153	uxaA	1.7843	2.20097	0.408441	0.380945	-1.43121	-1.01453	0.439837	0.505466	0.439837	0.505466	0.841551
gene3476	nfuA	0.527338	0.313952	-0.21548	0.460461	0.657445	0.444059	-0.213196	0.505499	-0.213196	0.505499	0.841551
gene3729	trmH	-1.16751	-1.69714	-0.574874	0.450278	-0.333439	-0.863073	-0.57042	0.505523	-0.57042	0.505523	0.841551
gene3969	yiiD	1.80635	2.06367	0.254536	0.443528	0.0696494	0.326969	0.263859	0.505744	0.263859	0.505744	0.841551
gene2853	yqcC	-0.728145	-1.22071	-0.543794	0.457523	1.06862	0.57606	-0.518853	0.506244	-0.518853	0.506244	0.841551
gene3251	ibaG	-0.377773	-0.618758	-0.247033	0.493492	1.44408	1.2031	-0.243602	0.506248	-0.243602	0.506248	0.841551
gene2954	prfB	-0.146267	-0.345508	-0.200159	0.467682	0.0442649	-0.154976	-0.199498	0.506557	-0.199498	0.506557	0.84159
gene3759	yidI	0.188388	0.689878	0.474466	0.464044	-0.0690109	0.432479	0.506988	0.506964	0.506988	0.506964	0.84179
gene1221	pth	0.0500196	-0.313816	-0.375547	0.430701	-0.85482	-1.21866	-0.369411	0.507435	-0.369411	0.507435	0.842096
gene2892	ptsP	-0.63249	-0.368913	0.259666	0.431641	-0.916604	-0.653027	0.261679	0.508575	0.261679	0.508575	0.843106
gene486	ybaK	0.777497	0.445813	-0.341325	0.439304	0.600041	0.268356	-0.330206	0.508617	-0.330206	0.508617	0.843106
gene3274	gltB	0.310884	0.0900056	-0.223003	0.451332	-0.119404	-0.340282	-0.221164	0.509331	-0.221164	0.509331	0.843274
gene2666	pheA	-0.303739	-0.601988	-0.309589	0.475279	1.00912	0.710873	-0.303519	0.509471	-0.303519	0.509471	0.843274
gene709	kdpB	1.52905	2.03982	0.493558	0.401968	-1.28848	-0.777709	0.547495	0.509579	0.547495	0.509579	0.843274
gene4073	thiF	-0.401164	-1.01907	-0.685674	0.423025	-0.0175344	-0.635443	-0.655668	0.510028	-0.655668	0.510028	0.843541
gene3887	cyaA	-1.53524	-1.26651	0.263544	0.435535	-1.22706	-0.958331	0.263544	0.510622	0.263544	0.510622	0.843997
gene1433	paaY	-1.16872	-0.63003	0.500026	0.505419	0.52234	1.06103	0.522887	0.511507	0.522887	0.511507	0.843997
gene2804	surE	0.539261	0.97028	0.42046	0.398356	-2.1326	-1.70159	0.439086	0.511564	0.439086	0.511564	0.843997
gene4232	yjeJ	-1.66298	-0.919536	0.668418	0.511738	0.972481	1.71593	0.71635	0.47072	0.668418	0.511738	0.843997
gene3814	atpD	-0.744747	-1.01613	-0.271236	0.483186	0.375911	0.104532	-0.271236	0.511768	-0.271236	0.511768	0.843997
gene2146	gatC	7.10839	6.80966	-0.298784	0.321906	1.25303	0.954303	-0.284621	0.512092	-0.284621	0.512092	0.843997
gene3701	waaU	-1.25323	-0.834648	0.396324	0.497784	0.637049	1.05563	0.406418	0.512662	0.406418	0.512662	0.843997
gene3939	dsbA	0.715411	0.516914	-0.198777	0.477661	2.20329	2.00479	-0.198698	0.512753	-0.198698	0.512753	0.843997
gene1911	ruvC	-1.62756	-1.19464	0.419721	0.434315	-1.88779	-1.45487	0.416493	0.513124	0.416493	0.513124	0.843997
gene798	moaE	0.341817	0.776786	0.418906	0.450299	-0.33053	0.104439	0.442013	0.513176	0.442013	0.513176	0.843997
gene3403	rpsG	-1.11139	-1.47809	-0.367401	0.484387	0.697886	0.331184	-0.367401	0.514654	-0.367401	0.514654	0.845872
gene3942	polA	-0.67384	-0.869461	-0.197483	0.475346	0.481206	0.285585	-0.196743	0.514953	-0.196743	0.514953	0.845872
gene1626	ynfG	2.50979	3.03982	0.503637	0.450667	-0.0603087	0.469724	0.592765	0.515179	0.592765	0.515179	0.845872
gene2489	murP	1.9583	2.52525	0.541129	0.420347	-1.34613	-0.779179	0.621051	0.515803	0.621051	0.515803	0.846074
gene30	dapB	0.141149	-0.102402	-0.248829	0.491527	1.20279	0.95924	-0.244612	0.515878	-0.244612	0.515878	0.846074
gene1642	ydgH	-0.584259	-0.789757	-0.208428	0.487309	0.861392	0.655894	-0.207647	0.516703	-0.207647	0.516703	0.846495
gene842	gsiA	0.660772	1.30286	0.610549	0.434094	-2.241	-1.59892	0.669851	0.516711	0.669851	0.516711	0.846495
gene3055	hybE	2.82631	2.17732	-0.658012	0.238999	-2.34945	-2.99843	-0.612301	0.517452	-0.612301	0.517452	0.847238
gene1222	ychH	4.76857	4.5031	-0.266994	0.382427	2.36334	2.09787	-0.254333	0.518081	-0.254333	0.518081	0.847795
gene1232	kdsA	-0.15443	-0.351102	-0.198251	0.476034	0.466591	0.269919	-0.197511	0.518445	-0.197511	0.518445	0.847919
gene832	ybiS	-0.0597006	-0.269596	-0.212283	0.472684	0.277906	0.0680111	-0.210681	0.51927	-0.210681	0.51927	0.848795
gene1080	yceH	0.854565	1.11644	0.256434	0.488441	0.383003	0.644879	0.265512	0.521775	0.265512	0.521775	0.852053
gene3520	livK	0.971804	0.483427	-0.515241	0.41673	0.783156	0.294779	-0.484328	0.521842	-0.484328	0.521842	0.852053
gene3117	ygiM	-0.295483	-0.767533	-0.503636	0.448631	-0.108137	-0.580189	-0.490988	0.522418	-0.490988	0.522418	0.852093
gene1694	mepH	-0.416783	-0.00748508	0.38632	0.522551	1.09816	1.50746	0.406321	0.514798	0.38632	0.522551	0.852093
gene1704	ydhQ	0.278186	0.0630272	-0.217723	0.485002	0.6971	0.481941	-0.215259	0.522737	-0.215259	0.522737	0.852093
gene3156	exuR	-0.0697891	0.208527	0.271835	0.468961	-0.454003	-0.175688	0.278094	0.523682	0.278094	0.523682	0.852935
gene3136	ygjH	1.81052	2.39032	0.539499	0.523834	1.13002	1.70982	0.62684	0.48723	0.539499	0.523834	0.852935
gene1326	puuR	-0.121752	0.495501	0.561905	0.519067	-0.110375	0.506877	0.621321	0.52464	0.621321	0.52464	0.853775
gene901	cydD	-0.615256	-0.878475	-0.272947	0.494175	0.653611	0.390392	-0.268266	0.524968	-0.268266	0.524968	0.853836
gene2990	fbaA	0.376371	0.125483	-0.250948	0.466734	1.78588	1.53499	-0.251223	0.525533	-0.251223	0.525533	0.854098
gene2474	cysK	0.606789	0.803676	0.195055	0.499445	1.02841	1.2253	0.197517	0.525711	0.197517	0.525711	0.854098
gene2766	gutM	2.94241	3.47278	0.495733	0.518899	0.582534	1.1129	0.605989	0.526092	0.605989	0.526092	0.854245
gene173	rseP	-0.70933	-0.449218	0.256298	0.434736	-2.18904	-1.92893	0.257555	0.526578	0.257555	0.526578	0.854516
gene809	ybiH	-0.133385	-0.488558	-0.369914	0.459868	-0.296988	-0.652161	-0.361673	0.52684	-0.361673	0.52684	0.854516
gene501	ybbA	0.181427	0.717893	0.510276	0.454767	-1.24991	-0.713446	0.545731	0.528046	0.545731	0.528046	0.855909
gene3785	rnpA	-1.58593	-1.87299	-0.294227	0.474497	-2.85982	-3.14689	-0.299646	0.528379	-0.299646	0.528379	0.855909
gene1900	yebK	0.770308	0.418332	-0.363953	0.448559	0.383838	0.0318618	-0.35151	0.528572	-0.35151	0.528572	0.855909
gene1768	yniB	0.0362765	0.371567	0.324209	0.492409	0.299271	0.634561	0.336078	0.529081	0.336078	0.529081	0.855978
gene3300	yhcN	-2.74148	-2.48856	0.244044	0.529509	2.21955	2.47247	0.246174	0.49161	0.244044	0.529509	0.855978
gene2286	gyrA	-0.854946	-1.0481	-0.194459	0.507753	-0.447008	-0.640159	-0.19372	0.52963	-0.19372	0.52963	0.855978
gene2902	galR	-1.46485	-1.82959	-0.386675	0.487908	-0.398694	-0.763439	-0.385871	0.530018	-0.385871	0.530018	0.855978
gene3745	ade	0.329863	0.0475975	-0.289956	0.4764	0.350791	0.0685254	-0.283962	0.530636	-0.283962	0.530636	0.855978
gene1588	cspI	-1.85971	-2.341	-0.538526	0.494666	0.130023	-0.351271	-0.534594	0.530756	-0.534594	0.530756	0.855978
gene169	frr	-0.329354	-0.525193	-0.196749	0.493014	0.352564	0.156725	-0.195992	0.530925	-0.195992	0.530925	0.855978
gene2734	nrdI	-1.13361	-1.69714	-0.688259	0.474226	1.23552	0.671984	-0.622665	0.531129	-0.622665	0.531129	0.855978
gene2890	thyA	-1.65819	-1.97278	-0.333296	0.499384	0.107283	-0.207309	-0.331527	0.531236	-0.331527	0.531236	0.855978
gene4463	rsmC	0.185726	-0.045069	-0.233562	0.462157	-1.12675	-1.35755	-0.231716	0.531554	-0.231716	0.531554	0.85602
gene1110	pabC	-1.27493	-0.91127	0.349552	0.480304	-0.570123	-0.206466	0.353607	0.532504	0.353607	0.532504	0.856626
gene1480	yncL	2.93099	3.3326	0.388878	0.459548	0.595245	0.99686	0.439102	0.532513	0.439102	0.532513	0.856626
gene2346	lrhA	0.775102	1.05774	0.276759	0.458332	-0.787924	-0.505284	0.286656	0.532904	0.286656	0.532904	0.856785
gene4017	yiiX	-0.729905	-1.28211	-0.57975	0.454586	-2.40953	-2.96174	-0.592362	0.534752	-0.592362	0.534752	0.859287
gene904	ftsK	-1.0761	-1.30049	-0.228931	0.488788	-0.537004	-0.761386	-0.229083	0.53673	-0.229083	0.53673	0.861269
gene266	afuC	1.18485	0.525248	-0.693127	0.353983	-1.22843	-1.88803	-0.65343	0.536777	-0.65343	0.536777	0.861269
gene1834	yeaO	1.46405	1.11021	-0.367935	0.469197	1.9099	1.55605	-0.346839	0.53689	-0.346839	0.53689	0.861269
gene3755	emrD	0.0239842	-0.170346	-0.195953	0.486498	-0.550114	-0.744445	-0.195194	0.537583	-0.195194	0.537583	0.861269
gene2956	dsbC	-0.0931103	0.108585	0.198963	0.529864	1.09208	1.29377	0.201304	0.537626	0.201304	0.537626	0.861269
gene2637	rseC	-1.08971	-1.69714	-0.660514	0.463304	-1.98812	-2.59555	-0.679079	0.537743	-0.679079	0.537743	0.861269
gene1607	dicA	-0.680374	-0.282107	0.373705	0.538998	0.955993	1.35426	0.392045	0.537101	0.373705	0.538998	0.861707
gene2340	nuoG	-0.748996	-0.936379	-0.189704	0.498159	0.00567217	-0.181711	-0.189136	0.539031	-0.189136	0.539031	0.861707
gene4064	rplJ	-0.710631	-1.17422	-0.463067	0.539037	-0.259057	-0.722646	-0.463382	0.51954	-0.463067	0.539037	0.861707
gene640	ybeM	0.62838	1.06185	0.416474	0.459234	-0.912041	-0.478575	0.444127	0.539271	0.444127	0.539271	0.861707
gene3094	tolC	-0.5385	-0.354384	0.183213	0.480171	0.866147	1.05026	0.183701	0.539483	0.183701	0.539483	0.861707
gene2840	eno	0.36479	0.0269958	-0.337465	0.499704	1.15798	0.820185	-0.337465	0.540399	-0.337465	0.540399	0.861814
gene1644	folM	-1.07767	-0.571613	0.466242	0.540741	0.945598	1.45165	0.491196	0.525342	0.466242	0.540741	0.861814
gene3859	gpp	-2.00632	-2.33655	-0.344675	0.501284	-1.59435	-1.92458	-0.35376	0.541101	-0.35376	0.541101	0.861814
gene2066	yeeZ	0.769981	0.555128	-0.217966	0.503607	0.850122	0.635269	-0.214531	0.541228	-0.214531	0.541228	0.861814
gene2297	glpB	2.40348	2.59858	0.194287	0.454772	-0.488578	-0.293478	0.199823	0.541329	0.199823	0.541329	0.861814
gene2335	nuoL	-1.21288	-1.41563	-0.206487	0.507884	0.33507	0.132318	-0.206487	0.542053	-0.206487	0.542053	0.861814
gene3206	lpoA	-0.710165	-0.96018	-0.258796	0.505144	0.0467195	-0.203295	-0.255361	0.543666	-0.255361	0.543666	0.861814
gene3020	ansB	4.55875	4.3372	-0.222004	0.474594	0.891687	0.670136	-0.218343	0.543715	-0.218343	0.543715	0.861814
gene75	leuL	0.175029	1.17562	0.992306	0.544216	6.51228	7.51287	1.00335	0.0113192	0.992306	0.544216	0.861814
gene727	nei	-0.0851794	0.56589	0.61381	0.484063	-2.21174	-1.56068	0.658625	0.544865	0.658625	0.544865	0.861814
gene3254	mlaD	-0.00273194	-0.198806	-0.19882	0.510501	0.715955	0.519881	-0.196723	0.545456	-0.196723	0.545456	0.861814
gene1821	gapA	0.73901	0.326577	-0.412127	0.517972	1.05933	0.646896	-0.411885	0.54559	-0.411885	0.54559	0.861814
gene3401	tufA	-0.254026	-0.873052	-0.621873	0.545716	-0.051875	-0.670894	-0.617898	0.539096	-0.621873	0.545716	0.861814
gene402	sbcC	-0.936329	-1.32164	-0.410218	0.493334	-0.222179	-0.607487	-0.406374	0.545718	-0.406374	0.545718	0.861814
gene2649	trxC	-0.698064	-0.429212	0.260241	0.50947	-0.0993098	0.169541	0.264909	0.545903	0.264909	0.545903	0.861814
gene2528	aegA	0.138989	0.418332	0.272629	0.483318	-0.705073	-0.42573	0.279997	0.546079	0.279997	0.546079	0.861814
gene12	dnaK	3.53466	3.14752	-0.387377	0.525756	0.842195	0.455046	-0.385843	0.546259	-0.385843	0.546259	0.861814
gene1656	uidR	0.0338121	0.413886	0.366352	0.484553	-0.475508	-0.095435	0.381826	0.546721	0.381826	0.546721	0.861814
gene500	tesA	0.129392	-0.20238	-0.344709	0.481756	0.187918	-0.143855	-0.335629	0.54689	-0.335629	0.54689	0.861814
gene3188	prlF	2.58024	2.90772	0.3179	0.520439	1.26568	1.59315	0.351769	0.547059	0.351769	0.547059	0.861814
gene3907	yigM	-0.875037	-1.39758	-0.565713	0.476778	-1.00632	-1.52886	-0.56755	0.547321	-0.56755	0.547321	0.861814
gene1259	galU	-0.101635	-0.280839	-0.180779	0.507964	0.62996	0.450756	-0.179498	0.547608	-0.179498	0.547608	0.861814
gene813	ybiB	0.357923	0.145313	-0.216812	0.525837	1.26708	1.05447	-0.212753	0.547689	-0.212753	0.547689	0.861814
gene4007	glpF	1.94009	1.74343	-0.197928	0.494859	1.07594	0.87927	-0.194338	0.547898	-0.194338	0.547898	0.861814
gene1512	adhP	-0.870755	-0.18257	0.63033	0.532152	-0.780035	-0.0918517	0.67156	0.547947	0.67156	0.547947	0.861814
gene4228	yjeH	-0.0866861	0.495501	0.549704	0.487195	-1.55694	-0.974754	0.586104	0.547984	0.586104	0.547984	0.861814
gene124	yadG	-0.647779	-0.411237	0.230864	0.51903	0.185025	0.421568	0.234133	0.548251	0.234133	0.548251	0.861814
gene3255	mlaE	0.246497	0.457577	0.208409	0.473535	-0.615295	-0.404216	0.211854	0.54835	0.211854	0.54835	0.861814
gene88	ftsW	-0.0994961	-0.434111	-0.345466	0.474904	-1.10814	-1.44275	-0.341526	0.548495	-0.341526	0.548495	0.861814
gene3163	yqjF	0.133871	0.717893	0.532956	0.540336	-0.291934	0.292087	0.596489	0.548547	0.596489	0.548547	0.861814
gene1949	ftnB	1.11187	1.4955	0.369851	0.481333	-0.304697	0.0789295	0.399931	0.548744	0.399931	0.548744	0.861814
gene1048	ycdX	-0.0937697	-0.351371	-0.26582	0.509371	0.623448	0.365846	-0.261156	0.548934	-0.261156	0.548934	0.861814
gene3680	yibL	-0.774374	-0.524678	0.241972	0.526563	0.312386	0.562082	0.246033	0.549234	0.246033	0.549234	0.861825
gene3768	ibpA	2.12041	1.85679	-0.268317	0.471176	1.19276	0.929134	-0.25628	0.550024	-0.25628	0.550024	0.862604
gene1853	yoaB	0.931663	0.730066	-0.204179	0.531917	1.62211	1.42051	-0.200959	0.550428	-0.200959	0.550428	0.862778
gene1820	msrB	-2.33319	-2.01907	0.298598	0.537645	0.496466	0.810584	0.301004	0.551146	0.301004	0.551146	0.863443
gene866	rimK	-0.249159	-0.489913	-0.248278	0.51716	0.565352	0.324598	-0.243941	0.551685	-0.243941	0.551685	0.863827
gene1746	aroH	-1.41191	-0.977252	0.41061	0.513847	-0.165554	0.269106	0.417874	0.552405	0.417874	0.552405	0.864216
gene4429	mdtM	0.460644	0.0964041	-0.379323	0.468917	-0.112834	-0.477075	-0.366046	0.552522	-0.366046	0.552522	0.864216
gene937	mukE	-0.619595	-0.897083	-0.287209	0.502421	-0.504561	-0.782049	-0.28452	0.553059	-0.28452	0.553059	0.864596
gene648	mrdB	-1.40895	-1.01907	0.368741	0.519734	0.0311445	0.421023	0.376334	0.554289	0.376334	0.554289	0.866058
gene4062	rplK	-1.11927	-1.58552	-0.465639	0.519698	1.70269	1.23643	-0.465639	0.554777	-0.465639	0.554777	0.866361
gene1008	gnsA	0.0293177	0.262212	0.227163	0.543295	0.737509	0.970403	0.232786	0.55581	0.232786	0.55581	0.867077
gene46	kefC	0.428794	-0.0450676	-0.500339	0.447202	-0.767324	-1.24119	-0.481628	0.556159	-0.481628	0.556159	0.867077
gene590	nfsB	0.347178	0.152232	-0.197495	0.516671	0.628084	0.433139	-0.195096	0.556163	-0.195096	0.556163	0.867077
gene3837	yieP	-0.539306	-0.78615	-0.255091	0.517935	0.157311	-0.0895331	-0.251597	0.556656	-0.251597	0.556656	0.867077
gene2530	acrD	0.324018	-0.089462	-0.435702	0.467761	-0.167389	-0.58087	-0.418935	0.556711	-0.418935	0.556711	0.867077
gene439	yajG	-1.33414	-1.14762	0.183612	0.557619	1.59187	1.77839	0.184371	0.553514	0.183612	0.557619	0.86774
gene4043	fabR	0.269525	-0.0131728	-0.288559	0.476447	-1.32427	-1.60697	-0.284278	0.557919	-0.284278	0.557919	0.86774
gene4154	nrfA	1.41042	1.60742	0.194944	0.501745	0.25271	0.449706	0.19947	0.558023	0.19947	0.558023	0.86774
gene4298	cycA	-1.39948	-1.62314	-0.229315	0.514059	-0.71942	-0.94309	-0.230557	0.558511	-0.230557	0.558511	0.86804
gene434	cyoD	-6.32335	-5.77182	0.532693	0.551682	0.243895	0.795418	0.523167	0.559137	0.523167	0.559137	0.868275
gene141	gluQ	-0.124202	-0.697143	-0.607807	0.447822	-1.99767	-2.57062	-0.605059	0.559253	-0.605059	0.559253	0.868275
gene2428	evgA	-0.971763	-1.23904	-0.283107	0.539965	1.3526	1.08533	-0.275746	0.559734	-0.275746	0.559734	0.868409
gene583	cusR	1.03067	1.3267	0.288553	0.497494	-0.285015	0.0110123	0.303753	0.55993	0.303753	0.55993	0.868409
gene1945	otsB	2.18671	2.71789	0.490985	0.560595	0.923571	1.45475	0.587128	0.528325	0.490985	0.560595	0.868981
gene1464	tehB	-0.56372	-0.856344	-0.311117	0.537538	1.59277	1.30015	-0.301329	0.561631	-0.301329	0.561631	0.869949
gene3904	rhtB	0.345105	0.703393	0.339651	0.561811	1.20753	1.56582	0.362071	0.550538	0.339651	0.561811	0.869949
gene4464	holD	0.677391	0.369969	-0.316241	0.474537	-0.887051	-1.19447	-0.307588	0.562293	-0.307588	0.562293	0.870236
gene2634	rnc	-0.818657	-0.591535	0.221622	0.528553	0.0153015	0.242423	0.224081	0.564213	0.224081	0.564213	0.872389
gene1499	yddE	-0.55064	-0.960179	-0.440098	0.500851	-0.0884011	-0.49794	-0.431638	0.564277	-0.431638	0.564277	0.872389
gene3288	nanR	0.132524	-0.233198	-0.380348	0.479494	-1.31999	-1.68571	-0.373227	0.565399	-0.373227	0.565399	0.873663
gene1244	narL	0.179542	0.396721	0.21285	0.546415	0.503088	0.720267	0.217559	0.566935	0.217559	0.566935	0.874772
gene4479	lplA	0.760909	0.527561	-0.238818	0.518314	0.588519	0.35517	-0.23232	0.567115	-0.23232	0.567115	0.874772
gene649	mrdA	-1.68144	-2.01907	-0.355646	0.524535	-1.68395	-2.02158	-0.363349	0.567358	-0.363349	0.567358	0.874772
gene2011	yedS	0.473823	-0.059714	-0.624278	0.474312	1.89186	1.35832	-0.543017	0.567704	-0.543017	0.567704	0.874772
gene1948	araF	-0.63432	-0.059714	0.523892	0.5556	-0.312495	0.262109	0.564043	0.56774	0.564043	0.56774	0.874772
gene533	ybcJ	-0.489225	-0.743439	-0.266109	0.536033	0.899476	0.645261	-0.259437	0.567902	-0.259437	0.567902	0.874772
gene2616	hmp	2.93743	2.66918	-0.271766	0.453801	1.19022	0.921962	-0.25743	0.569191	-0.25743	0.569191	0.875771
gene3946	yihI	0.210349	0.00886308	-0.205095	0.520677	0.0815568	-0.11993	-0.202454	0.56982	-0.202454	0.56982	0.875771
gene2847	barA	-0.605455	-0.929806	-0.342148	0.518226	0.0597454	-0.264606	-0.33732	0.570027	-0.33732	0.570027	0.875771
gene211	yafS	0.0635763	0.4955	0.410152	0.508134	-0.827749	-0.395826	0.434144	0.570451	0.434144	0.570451	0.875771
gene2681	nadK	-0.995228	-1.39758	-0.439033	0.51871	-0.0063165	-0.408673	-0.432573	0.570571	-0.432573	0.570571	0.875771
gene3561	rlmJ	-0.98291	-1.22508	-0.251604	0.532277	-0.195481	-0.437648	-0.249765	0.570634	-0.249765	0.570634	0.875771
gene4006	glpK	3.74974	3.55078	-0.199255	0.509227	1.23523	1.03627	-0.196936	0.57092	-0.196936	0.57092	0.875771
gene3214	yhbQ	0.657911	0.110211	-0.591522	0.437665	-0.251687	-0.799388	-0.551434	0.571706	-0.551434	0.571706	0.875771
gene458	ybaY	-0.493	-0.140752	0.333593	0.54656	0.376828	0.729076	0.346962	0.57184	0.346962	0.57184	0.875771
gene3184	garR	1.92512	2.30285	0.35866	0.548689	0.680715	1.05845	0.406331	0.571876	0.406331	0.571876	0.875771
gene710	kdpA	1.43538	0.788283	-0.690952	0.373176	-0.371171	-1.01827	-0.633152	0.572513	-0.633152	0.572513	0.875771
gene4034	eptC	-2.2728	-2.53845	-0.284973	0.555172	0.64878	0.383133	-0.283659	0.57252	-0.283659	0.57252	0.875771
gene528	purE	-1.25528	-0.697144	0.524708	0.523372	-1.19981	-0.641676	0.535324	0.572607	0.535324	0.572607	0.875771
gene3229	infB	-1.39433	-1.65962	-0.265998	0.572723	-0.290404	-0.555689	-0.265809	0.56596	-0.265998	0.572723	0.875771
gene4226	aspA	1.94879	1.7322	-0.216603	0.542458	0.493914	0.27732	-0.216395	0.573515	-0.216395	0.573515	0.87634
gene485	ushA	1.17592	1.35907	0.181256	0.557818	1.03338	1.21653	0.184958	0.573988	0.184958	0.573988	0.87634
gene193	tsaA	-0.337061	-0.812621	-0.500416	0.4843	-2.36088	-2.83644	-0.502047	0.574296	-0.502047	0.574296	0.87634
gene838	fsaA	1.48513	1.14416	-0.35585	0.501841	1.93969	1.59872	-0.333827	0.574786	-0.333827	0.574786	0.87634
gene503	rhsD	1.6347	1.13293	-0.519487	0.400048	-0.838816	-1.34058	-0.485824	0.574974	-0.485824	0.574974	0.87634
gene3058	hybB	2.7431	3.03982	0.291203	0.447743	-1.32773	-1.03101	0.319587	0.574998	0.319587	0.574998	0.87634
gene4225	dcuA	1.52274	1.69245	0.169381	0.509147	0.73216	0.901866	0.170656	0.575182	0.170656	0.575182	0.87634
gene384	yaiW	0.617191	0.232466	-0.399365	0.473081	-0.892264	-1.27699	-0.384771	0.575775	-0.384771	0.575775	0.876789
gene4100	metH	-0.399139	-0.610731	-0.216858	0.536709	0.0798685	-0.131723	-0.214895	0.57655	-0.214895	0.57655	0.877514
gene1761	thrS	-0.819027	-0.993724	-0.175751	0.553792	-0.184179	-0.358877	-0.174993	0.57744	-0.174993	0.57744	0.878324
gene4409	fimD	0.315455	0.817429	0.463123	0.550758	-0.501734	0.000238452	0.514426	0.57768	0.514426	0.57768	0.878324
gene185	tilS	-0.143912	-0.456137	-0.324244	0.509806	-0.903016	-1.21524	-0.318852	0.578282	-0.318852	0.578282	0.878332
gene3485	glpG	-0.313334	-0.102402	0.207617	0.50382	-0.965103	-0.754172	0.21003	0.578634	0.21003	0.578634	0.878332
gene2262	napF	-0.191036	-0.697143	-0.536668	0.478493	-1.84196	-2.34807	-0.534719	0.578863	-0.534719	0.578863	0.878332
gene3260	lptC	-0.515404	-0.841535	-0.34113	0.516588	-0.989109	-1.31524	-0.338715	0.578964	-0.338715	0.578964	0.878332
gene1114	ycfH	-1.4846	-1.79668	-0.33747	0.54757	0.519395	0.207316	-0.332258	0.579179	-0.332258	0.579179	0.878332
gene3906	yigL	-1.05382	-0.782537	0.25978	0.548051	-0.0125747	0.258707	0.265452	0.57969	0.265452	0.57969	0.878653
gene3824	mioC	-0.360139	-0.1661	0.190807	0.534478	0.09203	0.286069	0.193082	0.580289	0.193082	0.580289	0.879109
gene894	cspD	5.94839	6.15185	0.203121	0.443945	1.73285	1.93631	0.217677	0.580611	0.217677	0.580611	0.879142
gene2060	sbcB	-0.678364	-0.989927	-0.330565	0.533788	0.246727	-0.0648369	-0.323924	0.581259	-0.323924	0.581259	0.87967
gene3557	uspA	1.06601	1.24737	0.181324	0.502114	1.82339	2.00475	0.181993	0.58227	0.181993	0.58227	0.880747
gene1076	yceB	-0.0787272	0.181548	0.251965	0.550699	0.181959	0.442234	0.2592	0.583195	0.2592	0.583195	0.881692
gene2632	recO	-2.09705	-1.60403	0.471103	0.522673	-1.90425	-1.41123	0.460991	0.583838	0.460991	0.583838	0.881803
gene1809	ansA	-1.89434	-1.58792	0.287379	0.58036	0.862216	1.16864	0.293844	0.583868	0.293844	0.583868	0.881803
gene1311	gmr	-0.500006	0.0133492	0.46172	0.584868	0.365081	0.878435	0.506866	0.575455	0.46172	0.584868	0.882571
gene2946	guaD	0.639797	0.132931	-0.567153	0.471173	0.902355	0.395488	-0.510683	0.584977	-0.510683	0.584977	0.882571
gene4262	hfq	0.314645	0.123171	-0.191345	0.537981	2.66408	2.47261	-0.191609	0.585463	-0.191609	0.585463	0.88285
gene3880	aslB	-1.49414	-1.08417	0.400594	0.486806	-4.04777	-3.6378	0.392696	0.585847	0.392696	0.585847	0.882976
gene1929	cheZ	-0.857901	-1.28211	-0.482114	0.530682	0.673958	0.249752	-0.456102	0.586173	-0.456102	0.586173	0.883015
gene2153	yegU	2.05153	1.55078	-0.524368	0.403322	0.37103	-0.129719	-0.475758	0.587464	-0.475758	0.587464	0.88397
gene2955	recJ	0.0363615	0.302855	0.261356	0.481129	-2.53007	-2.26358	0.266583	0.587559	0.266583	0.587559	0.88397
gene1496	pptA	0.957957	1.62478	0.627238	0.587853	3.10799	3.77482	0.688619	0.353794	0.627238	0.587853	0.88397
gene345	codB	-1.44196	-1.09307	0.329685	0.559336	0.150138	0.499025	0.335175	0.58801	0.335175	0.58801	0.88397
gene560	nmpC	5.99505	6.21455	0.218997	0.467056	1.44089	1.66039	0.227765	0.588931	0.227765	0.588931	0.884421
gene3719	slmA	0.120295	0.383775	0.257376	0.505438	-1.47191	-1.20843	0.263909	0.589417	0.263909	0.589417	0.884421
gene923	ycaL	1.20979	0.717893	-0.535988	0.459516	1.04619	0.55429	-0.482935	0.589562	-0.482935	0.589562	0.884421
gene2236	yejG	-4.376	-4.63051	-0.2736	0.584942	0.0784918	-0.176013	-0.278811	0.590256	-0.278811	0.590256	0.884421
gene686	nagC	-0.328933	-0.0522402	0.267484	0.53547	-0.69367	-0.416978	0.274786	0.590323	0.274786	0.590323	0.884421
gene1333	pspC	0.272422	0.592361	0.304861	0.559871	0.320907	0.640846	0.322463	0.590446	0.322463	0.590446	0.884421
gene1079	rimJ	0.908947	0.616963	-0.301463	0.510761	0.245499	-0.0464845	-0.289795	0.590591	-0.289795	0.590591	0.884421
gene1173	mcrA	-1.02967	-0.389022	0.579641	0.590717	2.81339	3.45404	0.629322	0.409015	0.579641	0.590717	0.884421
gene2117	udk	-0.95728	-1.28211	-0.350313	0.545945	0.141962	-0.182866	-0.344552	0.591177	-0.344552	0.591177	0.884658
gene2423	dsdC	2.5929	2.08046	-0.532963	0.376996	0.68362	0.171183	-0.481536	0.591641	-0.481536	0.591641	0.884902
gene2862	fucA	4.1339	4.55078	0.385725	0.592625	0.306899	0.723777	0.519201	0.564482	0.385725	0.592625	0.885629
gene2907	kduD	1.52969	1.06839	-0.494297	0.461009	1.22165	0.760349	-0.446469	0.592803	-0.446469	0.592803	0.885629
gene2721	gabD	2.05143	1.66542	-0.401001	0.455882	0.979605	0.593602	-0.370083	0.593532	-0.370083	0.593532	0.885629
gene1413	ldhA	0.290188	0.450161	0.158703	0.548245	0.789131	0.949104	0.160399	0.593853	0.160399	0.593853	0.885629
gene3017	rdgB	-0.188589	-0.440806	-0.261833	0.539426	-0.451339	-0.703556	-0.256963	0.594149	-0.256963	0.594149	0.885629
gene3603	bcsG	-2.5863	-1.81262	0.718551	0.567496	-1.27161	-0.49794	0.713808	0.594413	0.713808	0.594413	0.885629
gene1255	purU	-1.12007	-0.876851	0.233869	0.572782	0.249838	0.493058	0.237275	0.594533	0.237275	0.594533	0.885629
gene2764	srlB	8.0148	7.1102	-0.906909	0.00792449	1.37103	0.466435	-0.868931	0.594655	-0.868931	0.594655	0.885629
gene2477	crr	0.491921	0.319119	-0.173351	0.562452	0.352904	0.180102	-0.172573	0.594979	-0.172573	0.594979	0.885629
gene2777	hycI	1.37513	0.930886	-0.463132	0.445564	-0.732474	-1.17672	-0.432785	0.595575	-0.432785	0.595575	0.885629
gene2165	yehD	-2.04297	-2.38164	-0.432311	0.595878	3.32231	2.98364	-0.37588	0.593582	-0.432311	0.595878	0.885629
gene3246	rpmA	-0.224122	-0.587774	-0.364051	0.561661	1.66003	1.29637	-0.364051	0.596387	-0.364051	0.596387	0.885629
gene3787	yidC	-1.91421	-2.07357	-0.161186	0.573462	-0.478827	-0.638186	-0.161186	0.596843	-0.161186	0.596843	0.885629
gene4350	yjgR	0.963928	1.30285	0.325394	0.534356	-0.489059	-0.150134	0.351371	0.596867	0.351371	0.596867	0.885629
gene1203	nhaB	-1.5738	-1.75835	-0.190751	0.570355	0.289371	0.104828	-0.189793	0.597417	-0.189793	0.597417	0.885629
gene1887	yebZ	-1.41156	-0.889789	0.503065	0.521442	-3.14467	-2.6229	0.495688	0.597433	0.495688	0.597433	0.885629
gene1463	tehA	0.382118	0.77234	0.370768	0.532826	-0.950897	-0.560676	0.397198	0.59762	0.397198	0.59762	0.885629
gene3511	ugpQ	1.32462	1.64389	0.30989	0.506904	-1.38418	-1.06491	0.334655	0.597734	0.334655	0.597734	0.885629
gene2256	napC	2.24554	2.50797	0.257537	0.500858	-1.0481	-0.785676	0.279964	0.597852	0.279964	0.597852	0.885629
gene791	bioD	0.806161	1.47278	0.589272	0.59852	1.2455	1.91212	0.700583	0.489825	0.589272	0.59852	0.885642
gene3972	fdhE	-0.705339	-0.536473	0.16627	0.547017	0.0107375	0.179603	0.167289	0.598642	0.167289	0.598642	0.885642
gene4010	menA	-0.324279	-0.0894629	0.227251	0.556959	-0.335641	-0.100825	0.233294	0.598985	0.233294	0.598985	0.885642
gene3587	yhjD	1.31341	1.60952	0.285157	0.557646	0.274258	0.570363	0.30842	0.599066	0.30842	0.599066	0.885642
gene1205	ycgB	1.37174	1.88782	0.463954	0.600004	-0.15443	0.361645	0.562562	0.580505	0.463954	0.600004	0.885996
gene7	talB	0.635712	0.448523	-0.187219	0.557523	1.17665	0.989464	-0.187219	0.600429	-0.187219	0.600429	0.885996
gene2615	glyA	0.465872	0.292025	-0.173847	0.560881	0.894508	0.720662	-0.173847	0.600462	-0.173847	0.600462	0.885996
gene2593	iscS	-0.227976	-0.387139	-0.15971	0.563333	0.813703	0.65454	-0.15971	0.600512	-0.15971	0.600512	0.885996
gene2226	yeiP	-0.758687	-0.945073	-0.19244	0.585668	1.0723	0.885911	-0.190177	0.601201	-0.190177	0.601201	0.886548
gene3171	yhaO	0.780248	1.05958	0.271595	0.51111	-1.61762	-1.33828	0.284917	0.601489	0.284917	0.601489	0.886548
gene2341	nuoF	-0.352749	-0.527826	-0.178379	0.556735	-0.310286	-0.485364	-0.176732	0.60234	-0.176732	0.60234	0.887357
gene2577	ispG	-0.68349	-0.491677	0.187532	0.550331	-0.263266	-0.0714527	0.189746	0.602643	0.189746	0.602643	0.887358
gene1652	ydgA	-1.61625	-1.4296	0.18065	0.604065	1.08684	1.2735	0.182447	0.604023	0.18065	0.604065	0.889007
[truncated: 942 more rows]
