# Supplementary material for: Ribosome Profiling Reveals Genome-wide Cellular Translational Regulation upon Heat Stress in Escherichia coli
Source: Genomics Proteomics Bioinformatics. 2017 Oct 12;15(5):324–30. doi: 10.1016/j.gpb.2017.04.005 (PMC5673677; doi:10.1016/j.gpb.2017.04.005)
Supplement: Supplementary Table S3 — Genes with differential translational regulation upon heat shock (adjusted P < 0.1) [file mmc3.xlsx]

## Sheet: 工作表1
Table S3 Genes with differential translational regulation upon heat shock (with the adjusted P value < 0.1)
Note: FC, fold change; TE, translation efficiency.
Category	Gene ID	Gene name	Log2FC_TE_final	Adjusted P value
Up-regulated TE	gene464	maa	5.07523	1.50616e-15
	gene1646	rstA	4.54249	0.0242542
	gene4	yaaX	4.40335	0.00730054
	gene4127	yjbJ	4.32082	3.09654e-08
	gene593	ybdK	4.28764	0.0447487
	gene4430	yjiP	4.2221	0.0230609
	gene1399	ynaA	4.14543	0.039205
	gene1818	ydjL	3.82183	0.0103982
	gene1124	ycfJ	3.80686	0.000101819
	gene2135	yegP	3.74447	0.056189
	gene1975	amyA	3.66774	0.0837749
	gene1073	bssS	3.46484	9.70202e-13
	gene1678	mliC	3.35974	0.0183396
	gene2503	yffL	3.27043	0.0737232
	gene4351	idnR	3.14179	0.0896916
	gene447	ybaV	3.0554	0.0143037
	gene3569	slp	2.97078	0.0707601
	gene846	yliE	2.82793	0.0344739
	gene2454	yfeA	2.75772	1.98507e-06
	gene3581	gadX	2.70979	0.0123354
	gene4236	ecnB	2.61153	4.9992e-06
	gene2003	yodC	2.39708	0.0775418
	gene1757	pheM	2.3365	0.021524
	gene3549	rbbA	2.30396	0.0265927
	gene404	phoB	2.29858	0.0131331
	gene1435	ydbA	2.2805	0.00845026
	gene734	sdhC	2.27962	0.037194
	gene581	nfrB	2.23709	0.0372196
	gene2034	erfK	2.18635	0.0884618
	gene3550	yhiI	2.14455	0.000101819
	gene980	hspQ	2.06984	0.0103982
	gene205	dkgB	2.04015	0.0472653
	gene1357	pgrR	1.99799	0.0746432
	gene1828	yeaJ	1.99564	0.00223791
	gene1002	gfcA	1.96463	0.037194
	gene3705	waaR	1.94101	0.037194
	gene326	yahA	1.93901	0.000840121
	gene4208	dcuB	1.89515	0.0919939
	gene1868	yobF	1.81238	0.0957677
	gene3994	cpxP	1.8045	0.0648422
	gene3810	pstS	1.77426	8.77469e-05
	gene1950	yecJ	1.74139	0.0896916
	gene1370	smrA	1.67124	0.0123354
	gene3429	nirD	1.64829	0.00226508
	gene3611	dppA	1.5931	0.0773688
	gene2725	ygaU	1.47842	0.039205
	gene1657	hdhA	1.45912	0.0183396
	gene3354	zntR	1.45601	0.0648422
	gene2369	purF	1.45043	0.0974738
	gene2257	napB	1.41741	0.0707601
	gene3766	yidE	1.33973	0.0771501
	gene1447	ydcF	1.32059	0.099058
	gene3821	atpI	1.31348	0.037194
	gene1516	osmC	1.26631	0.0932345
	gene1601	relB	1.09466	0.0623817
	gene4241	frdC	1.05823	0.0961599
	gene1363	fnr	1.00541	0.0661997
	gene3677	mtlD	0.995601	0.0932345
Down-regulated TE	gene2491	yfeX	-0.873244	0.0961077
	gene4297	fklB	-0.96142	0.0679791
	gene1760	infC	-1.00172	0.0554384
	gene3780	gyrB	-1.00478	0.0483167
	gene2841	pyrG	-1.01755	0.0483167
	gene1867	cspC	-1.0177	0.0434748
	gene156	mtn	-1.05501	0.0414413
	gene968	fabA	-1.09211	0.0338095
	gene898	infA	-1.11328	0.0230609
	gene1292	rluB	-1.13604	0.0242542
	gene1700	ydhC	-1.13827	0.0984045
	gene3494	asd	-1.15172	0.0242542
	gene131	panB	-1.16234	0.0120046
	gene3322	dusB	-1.18695	0.0242542
	gene2978	serA	-1.19969	0.037194
	gene638	cspE	-1.2435	0.0392921
	gene2063	plaP	-1.2503	0.082557
	gene3721	rph	-1.25912	0.017122
	gene1664	cnu	-1.27637	0.0746432
	gene3067	exbB	-1.33526	0.0896916
	gene3373	rpsQ	-1.36268	0.037194
	gene1904	znuA	-1.39258	0.0235286
	gene4267	purA	-1.39472	0.00352826
	gene3321	prmA	-1.44276	0.06593
	gene918	focA	-1.44541	0.00223791
	gene3952	typA	-1.45294	0.0169716
	gene3359	rpsK	-1.49688	0.0712061
	gene2349	yfbS	-1.52063	0.0932345
	gene3477	gntT	-1.53865	0.00669988
	gene2355	yfcC	-1.57339	0.0434748
	gene3855	ilvC	-1.60584	0.000719087
	gene4261	miaA	-1.60863	0.017122
	gene4446	tsr	-1.63711	0.037194
	gene728	abrB	-1.64302	0.0434748
	gene3909	metE	-1.66297	0.0304037
	gene3831	rbsA	-1.6677	0.0230609
	gene3427	tsgA	-1.69501	0.0846458
	gene2992	epd	-1.73959	0.00185172
	gene3221	deaD	-1.75364	0.000717859
	gene3497	gntK	-1.75766	0.00845026
	gene1140	potA	-1.77911	0.0984045
	gene1898	edd	-1.80148	0.000101819
	gene177	fabZ	-1.81157	4.09914e-06
	gene1971	fliC	-1.94787	0.000243612
	gene1006	cspG	-1.94851	5.42676e-06
	gene3217	yhbU	-1.96333	0.000240118
	gene1223	dauA	-2.31768	0.0454552
	gene3796	purP	-2.35122	0.0005125
	gene225	yafQ	-2.52219	0.0932345
	gene4377	fecA	-2.63328	0.00582946
	gene606	entS	-2.76989	0.0727592
	gene4335	pyrL	-3.20487	0.0891911
	gene1671	rsxE	-3.26442	0.0775418
	gene2440	ypdA	-3.34885	0.037194
	gene601	entF	-3.4059	0.037194
	gene121	gcd	-3.98843	0.000955697
	gene147	fhuA	-4.42222	1.45829e-08
